# Supplementary material for: Effects and Mechanisms of Symbiotic Microbial Combination Agents to Control Tomato Fusarium Crown and Root Rot Disease
Source: Front Microbiol. 2021 Jun 17;12:629793. doi: 10.3389/fmicb.2021.629793 (PMC8245789; doi:10.3389/fmicb.2021.629793)
Supplement: Supplementary Table 1 — The list of treatments. [file Table_1.XLS]

## Sheet: Table S1  The list of treatment
Table S1 The list of treatments
Treatment number	Inoculation	Treatment number	Inoculation
1	Control	28	Fo
2	Fm	29	Fm + Fo
3	Ri	30	Ri + Fo
4	Bs	31	Bs + Fo
5	Pf	32	Pf + Fo
6	Th	33	Th + Fo
7	Tv	34	Tv + Fo
8	Fm + Bs	35	Fm + Bs + Fo
9	Fm + Pf	36	Fm + Pf + Fo
10	Ri + Bs	37	Ri + Bs + Fo
11	Ri + Pf	38	Ri + Pf + Fo
12	Fm + Th	39	Fm + Th + Fo
13	Fm + Tv	40	Fm + Tv + Fo
14	Ri + Th	41	Ri + Th + Fo
15	Ri + Tv	42	Ri + Tv + Fo
16	Th + Bs	43	Th + Bs + Fo
17	Th + Pf	44	Th + Pf + Fo
18	Tv + Bs	45	Tv + Bs + Fo
19	Tv + Pf	46	Tv + Pf + Fo
20	Fm + Bs + Th	47	Fm + Bs + Th + Fo
21	Fm + Bs + Tv	48	Fm + Bs + Tv + Fo
22	Ri + Pf + Th	49	Ri + Pf + Th + Fo
23	Ri + Pf + Tv	50	Ri + Pf + Tv + Fo
24	Ri + Bs + Th	51	Ri + Bs + Th + Fo
25	Ri + Bs + Tv	52	Ri + Bs + Tv + Fo
26	Fm + Pf + Th	53	Fm + Pf + Th + Fo
27	Fm + Pf + Tv	54	Fm + Pf + Tv + Fo

## Sheet: Table S2
Table S2 Metabolites_full_table（NEG)
#ID	name	S1_1	S1_2	S1_3	R1_1	R1_2	R1_3	S22_1	S22_2	S22_3	R22_1	R22_2	R22_3	S28_1	S28_2	S28_3	R28_1	R28_2	R28_3	S49_1	S49_2	S49_3	R49_1	R49_2	R49_3	S1_vs_S22_log2FC	S1_vs_S22_Pvalue	S1_vs_S22_VIP	S1_vs_S22_(FC_1_Pvalue_0.05_VIP_1)_regulated	S1_vs_S28_log2FC	S1_vs_S28_Pvalue	S1_vs_S28_VIP	S1_vs_S28_(FC_1_Pvalue_0.05_VIP_1)_regulated	S1_vs_S49_log2FC	S1_vs_S49_Pvalue	S1_vs_S49_VIP	S1_vs_S49_(FC_1_Pvalue_0.05_VIP_1)_regulated	R1_vs_R22_log2FC	R1_vs_R22_Pvalue	R1_vs_R22_VIP	R1_vs_R22_(FC_1_Pvalue_0.05_VIP_1)_regulated	R1_vs_R28_log2FC	R1_vs_R28_Pvalue	R1_vs_R28_VIP	R1_vs_R28_(FC_1_Pvalue_0.05_VIP_1)_regulated	R1_vs_R49_log2FC	R1_vs_R49_Pvalue	R1_vs_R49_VIP	R1_vs_R49_(FC_1_Pvalue_0.05_VIP_1)_regulated
meta_26	Dihydroxyacetone	1.36757	0.929517	1.06862	0.660042	0.599263	0.538116	1.11459	1.17249	1.15048	0.64772	0.334612	0.589707	0.731124	0.792984	0.567983	0.468235	0.481664	0.496928	0.688525	0.801654	0.797904	0.522591	0.491613	0.575061	0.0304783	0.870625	0.125369	unchanged	-0.685963	0.0615834	1.33035	unchanged	-0.556769	0.099058	1.43662	unchanged	-0.19329	0.525288	0.698925	unchanged	-0.313035	0.0729434	1.66687	unchanged	-0.177568	0.189062	1.26557	unchanged
meta_31	Glyoxylate	0.838623	3.11267	0.86452	0.32918	0.272048	1.47623	0.375439	1.27204	0.291058	1.47813	1.14658	0.239556	3.08693	1.14906	1.08312	1.54384	1.52685	0.113772	3.31461	1.39398	1.01152	0.228408	1.42551	1.44238	-1.31281	0.334082	1.07861	unchanged	0.143403	0.875058	0.141908	unchanged	0.248263	0.785837	0.226156	unchanged	0.463348	0.652281	0.426066	unchanged	0.616234	0.581986	0.547055	unchanged	0.575727	0.577974	0.49657	unchanged
meta_35		0.391613	0.406421	0.339417	0.745255	0.700877	0.704993	0.346795	0.314208	0.341868	0.855606	0.616884	0.674697	0.287115	0.300471	0.290773	0.668886	0.864086	0.626737	0.3139	0.288103	0.369428	0.573979	0.704333	0.526194	-0.18167	0.14465	1.4735	unchanged	-0.372922	0.0465519	1.46879	down	-0.227621	0.155152	1.20159	unchanged	-0.00264356	0.98723	0.0530073	unchanged	0.00574536	0.972624	0.0111479	unchanged	-0.253488	0.154918	1.48331	unchanged
meta_36		1.00703	0.666998	0.507305	0.652537	0.578509	0.526439	0.586953	0.772841	0.174718	0.617522	0.391331	0.540907	0.621886	0.483977	1.22713	0.585782	0.557223	0.551084	0.578439	0.46907	0.535628	0.672603	0.550668	0.609938	-0.50743	0.403409	0.938158	unchanged	0.0969709	0.86288	0.11387	unchanged	-0.462423	0.307313	1.01249	unchanged	-0.181467	0.426304	0.856947	unchanged	-0.0530023	0.627774	0.525833	unchanged	0.0608598	0.645198	0.483511	unchanged
meta_42	Glycolate	0.947599	0.675555	0.642329	3.39606	2.33653	3.07162	1.02276	0.934884	0.748055	3.00678	1.50467	2.11762	0.871144	0.863674	1.18291	2.09563	2.013	2.00326	0.583357	1.17362	0.924106	1.6053	2.14733	2.53866	0.256181	0.311202	1.05123	unchanged	0.365024	0.203238	0.959479	unchanged	0.242997	0.529266	0.621393	unchanged	-0.409388	0.254975	1.18245	unchanged	-0.526574	0.102139	1.60167	unchanged	-0.484837	0.114619	1.50107	unchanged
meta_47		17.9734	6.24694	16.5562	6.20459	6.12601	4.60978	5.99039	6.73631	5.82863	6.83515	3.71042	5.74083	5.07599	5.22832	4.22985	13.263	5.48832	5.49771	15.2826	4.21982	8.89272	6.68605	5.43292	5.93336	-1.1359	0.182233	1.51233	unchanged	-1.48829	0.14058	1.235	unchanged	-0.522095	0.447284	0.71253	unchanged	-0.0567989	0.848504	0.204552	unchanged	0.517463	0.447466	0.819187	unchanged	0.0917193	0.593608	0.604946	unchanged
meta_48		0.176303	0.162457	0.17934	0.231978	0.150374	0.182703	0.172974	0.169596	0.174412	0.182812	0.180659	0.172275	0.162221	0.176996	0.1699	0.16629	0.168274	0.166424	0.170922	0.178545	0.18557	0.191444	0.173287	0.166218	-0.00311648	0.950417	0.0654164	unchanged	-0.0252348	0.679897	0.344999	unchanged	0.0464089	0.448677	0.726624	unchanged	-0.0768434	0.72153	0.442672	unchanged	-0.173615	0.463082	0.799157	unchanged	-0.0898174	0.685932	0.548386	unchanged
meta_95	D(-)-beta-hydroxy butyric acid	1.65733	0.646921	1.33889	1.16509	1.52231	0.718175	1.33999	2.29114	1.45158	1.59172	0.790245	1.00192	0.556485	0.573289	0.674683	0.732667	0.765378	0.664526	1.065	0.877217	0.837785	1.10298	0.958528	0.958369	0.480417	0.320155	0.962576	unchanged	-1.01362	0.174442	1.162	unchanged	-0.390094	0.438257	0.765392	unchanged	-0.00921412	0.983778	0.0261505	unchanged	-0.655151	0.215307	1.30825	unchanged	-0.173407	0.638789	0.427198	unchanged
meta_115	3-Hydroxypropionic acid (beta-lactic acid)	9.37259	4.60813	6.25678	1.60821	1.30529	1.11494	6.31706	7.20636	6.26363	1.40517	1.08341	1.55869	4.04568	5.3502	2.74415	0.930256	1.01989	1.02976	3.36099	4.11595	4.23738	1.6141	1.35478	1.37008	-0.0324747	0.925209	0.178952	unchanged	-0.737258	0.185379	1.03944	unchanged	-0.788758	0.174909	1.26818	unchanged	0.00672632	0.976543	0.0644611	unchanged	-0.434953	0.129494	1.5004	unchanged	0.107128	0.575115	0.55769	unchanged
meta_122		0.555592	0.572623	0.505373	0.324865	0.174158	0.218651	0.314818	0.472239	0.563023	0.208737	0.230142	0.200301	0.340921	0.30627	0.261046	0.193618	0.213915	0.149512	0.551182	0.539562	0.577881	0.51935	0.428125	0.444627	-0.274999	0.321374	1.20027	unchanged	-0.846904	0.00151318	1.5716	down	0.0306163	0.647175	0.419	unchanged	-0.167106	0.620138	0.595174	unchanged	-0.365535	0.358827	0.952327	unchanged	0.955863	0.0188006	1.74506	up
meta_137	Phenol	0.137383	0.0959009	0.122175	0.0674357	0.0563499	0.0339606	0.0992152	0.133913	0.142333	0.0367802	0.0459319	0.0462379	0.0995199	0.0939061	0.116618	0.0385157	0.0341839	0.030839	0.161529	0.1241	0.140186	0.053495	0.0595609	0.0471284	0.0789842	0.728748	0.288169	unchanged	-0.197207	0.3525	0.792534	unchanged	0.260543	0.223458	1.03715	unchanged	-0.290793	0.436402	0.849416	unchanged	-0.607437	0.203534	1.31307	unchanged	0.0221276	0.943912	0.0233802	unchanged
meta_207		0.505239	0.638974	0.337866	0.80155	0.676362	0.649587	0.397583	0.300345	0.43493	0.884276	0.59246	0.671415	0.451881	0.414325	0.43722	0.619811	0.737842	0.515715	0.455079	0.355946	0.657302	0.536976	0.662716	0.495397	-0.387657	0.316829	1.08746	unchanged	-0.185313	0.565638	0.531509	unchanged	-0.0134482	0.972351	0.0506315	unchanged	0.0139365	0.948818	0.0420319	unchanged	-0.183525	0.35149	0.943586	unchanged	-0.327798	0.104323	1.50219	unchanged
meta_229		0.953785	0.877416	0.750727	0.111571	0.0939156	0.0839513	1.02415	0.998154	0.867768	0.126748	0.0708663	0.125714	0.700364	0.594654	0.773198	0.088067	0.0701121	0.069201	0.746231	1.20903	0.876488	0.107183	0.0989239	0.0858434	0.162655	0.25295	1.16111	unchanged	-0.320063	0.096368	1.21723	unchanged	0.133242	0.621164	0.500543	unchanged	0.159744	0.617557	0.578825	unchanged	-0.348147	0.11608	1.40176	unchanged	0.0124709	0.938676	0.0403563	unchanged
meta_230	Malonic acid	0.168018	0.202848	0.177118	0.196493	0.188373	0.201536	0.191701	0.261612	0.192454	0.205617	0.186894	0.193398	0.139846	0.127008	0.146518	0.170004	0.173781	0.131837	0.214645	0.145737	0.167484	0.216138	0.199706	0.146187	0.236882	0.296251	1.08594	unchanged	-0.406691	0.0307409	1.4467	down	-0.053963	0.788435	0.29674	unchanged	-0.00121572	0.981689	0.0621444	unchanged	-0.302079	0.100665	1.58135	unchanged	-0.0612424	0.739451	0.349337	unchanged
meta_255	Pyrocatechol	0.866958	0.478393	0.686184	0.379916	0.594335	0.213884	0.745468	1.54112	0.978011	0.222823	0.33074	0.401637	0.375311	0.363744	0.398015	0.322245	0.294541	0.2151	0.648216	0.546261	0.544413	0.54268	0.416316	0.399112	0.684335	0.218442	1.21677	unchanged	-0.83725	0.116188	1.29809	unchanged	-0.224404	0.481302	0.697234	unchanged	-0.314824	0.57126	0.576979	unchanged	-0.51424	0.395608	0.915358	unchanged	0.192899	0.670516	0.564553	unchanged
meta_278	Uracil	0.484228	0.116063	0.244762	0.245734	0.180163	0.210344	0.431423	0.228562	0.199805	0.425158	0.550671	0.331208	0.102052	0.107035	0.122632	0.447199	0.432978	0.265959	0.172735	0.41648	0.152186	0.564739	0.30442	0.420015	0.0249418	0.971947	0.0536552	unchanged	-1.34908	0.253323	1.01076	unchanged	-0.188788	0.814318	0.212234	unchanged	1.03865	0.0619684	1.74845	unchanged	0.849132	0.088139	1.57915	unchanged	1.0188	0.093877	1.63093	unchanged
meta_280	Cytosine	0.0925865	0.0579885	0.079406	0.0418168	0.0331049	0.0191284	0.0657799	0.0777947	0.0847946	0.0356065	0.0274215	0.0460829	0.0675999	0.0592688	0.0776238	0.0324028	0.0324339	0.0184239	0.0973081	0.0785078	0.0924185	0.0322685	0.045281	0.0350611	-0.0101467	0.965603	0.126321	unchanged	-0.169466	0.509454	0.582592	unchanged	0.22198	0.346918	0.860838	unchanged	0.214292	0.589158	0.625074	unchanged	-0.175797	0.68201	0.442862	unchanged	0.259839	0.476069	0.647264	unchanged
meta_316		0.543336	0.489892	0.469761	0.442334	0.365517	0.36241	0.482757	0.570609	0.537298	0.411654	0.32471	0.393184	0.383402	0.388549	0.414887	0.360039	0.341169	0.405909	0.458522	0.464205	0.367975	0.444556	0.36916	0.400879	0.0817951	0.436169	0.722925	unchanged	-0.340712	0.0260223	1.48818	down	-0.219679	0.145114	1.23583	unchanged	-0.0510839	0.733619	0.370203	unchanged	-0.080021	0.554844	0.585446	unchanged	0.0536466	0.687512	0.387299	unchanged
meta_319	L-Malic acid	0.456536	0.444479	0.357743	0.161977	0.103575	0.0965003	0.352639	0.394496	0.423877	0.083441	0.0775379	0.105249	0.319376	0.280266	0.315162	0.0928817	0.0907111	0.088425	0.661918	0.289097	0.363272	0.119596	0.101907	0.101576	-0.104245	0.483508	0.849487	unchanged	-0.460467	0.0512543	1.41224	unchanged	0.0622784	0.88819	0.0995613	unchanged	-0.443537	0.260507	1.18501	unchanged	-0.412496	0.284729	1.14677	unchanged	-0.164309	0.600726	0.647116	unchanged
meta_340		0.553204	0.529	0.508578	0.525348	0.427208	0.377108	0.488117	0.585374	0.557361	0.444501	0.383613	0.431858	0.402542	0.414505	0.415276	0.400116	0.419424	0.439024	0.482739	0.445765	0.451041	0.466447	0.392989	0.443188	0.0358888	0.703665	0.310688	unchanged	-0.368356	0.00690846	1.58862	down	-0.205545	0.0156303	1.63197	down	-0.0776709	0.660557	0.489257	unchanged	-0.0792824	0.645245	0.494959	unchanged	-0.0296414	0.865036	0.219448	unchanged
meta_343	Succinate	1.05738	0.907166	0.788561	2.28539	2.3616	2.20968	0.854455	0.717398	0.814982	2.93966	1.83687	2.26239	0.728169	0.680792	0.623262	2.04147	2.79654	2.07228	0.768171	0.655654	0.873877	1.79235	2.12854	1.61498	-0.20596	0.25799	1.21049	unchanged	-0.438	0.0756285	1.33169	unchanged	-0.260867	0.20697	1.10405	unchanged	0.037846	0.868047	0.1749	unchanged	0.0112367	0.94929	0.0439462	unchanged	-0.308701	0.0898014	1.61445	unchanged
meta_344	Methylmalonic acid	13.9989	7.68866	9.68122	2.89777	1.97353	2.08827	9.45596	9.96098	9.01748	2.16013	1.70094	2.23243	6.27199	7.63362	3.78032	1.5001	1.64994	1.73864	5.63047	5.69948	6.35573	2.77647	2.1146	1.93991	-0.141691	0.653211	0.587471	unchanged	-0.826728	0.119088	1.16166	unchanged	-0.826748	0.131941	1.39057	unchanged	-0.191729	0.448979	0.813168	unchanged	-0.509555	0.134275	1.47783	unchanged	-0.0269085	0.91715	0.153895	unchanged
meta_375	Bovinocidin (3-Nitropropionic Acid)	0.235467	0.347296	0.423874	0.336214	0.275404	0.204263	0.672752	0.655841	0.259377	0.319759	0.183311	0.279215	0.246492	0.387801	0.218849	0.297441	0.640285	0.25423	0.213548	0.213455	0.254865	0.300682	0.238996	0.298727	0.657642	0.286834	1.20935	unchanged	-0.238685	0.536234	0.497317	unchanged	-0.561977	0.180513	1.23104	unchanged	-0.0606657	0.850212	0.200204	unchanged	0.546899	0.415803	0.839828	unchanged	0.0392875	0.872859	0.153784	unchanged
meta_378		0.271317	0.270377	0.265203	0.184345	0.0999157	0.113193	0.430182	0.286137	0.454039	0.12733	0.114223	0.137792	0.353556	0.23838	0.342664	0.118241	0.112521	0.111024	0.341111	0.433744	0.257862	0.106306	0.101912	0.13639	0.536493	0.146949	1.64026	unchanged	0.211964	0.365933	0.794751	unchanged	0.355988	0.276487	1.078	unchanged	-0.0672773	0.842118	0.229652	unchanged	-0.217696	0.552745	0.64832	unchanged	-0.205833	0.5836	0.6992	unchanged
meta_383		0.388652	0.241164	0.336479	0.0436025	0.0444104	0.0234955	0.225903	0.279992	0.32854	0.0250757	0.0354821	0.0434675	0.242241	0.235723	0.237852	0.0299082	0.0347267	0.0267473	0.264585	0.27908	0.315021	0.0487131	0.0425989	0.0412661	-0.211663	0.454237	0.886286	unchanged	-0.432874	0.192619	1.12739	unchanged	-0.170333	0.500726	0.646057	unchanged	-0.100217	0.788656	0.238913	unchanged	-0.287166	0.435059	0.840046	unchanged	0.249691	0.416592	0.89119	unchanged
meta_402	Benzoic acid	0.653008	0.608666	0.665328	0.468614	0.508296	0.483704	0.613028	0.703521	1.97268	0.367609	0.649791	1.3563	0.573193	0.581632	0.542335	0.378509	0.369203	0.310204	0.571273	0.72434	0.749489	0.426719	0.476412	0.378234	0.771391	0.409592	0.940784	unchanged	-0.183235	0.0263785	1.41315	down	0.0858149	0.559162	0.611213	unchanged	0.700561	0.409387	1.01452	unchanged	-0.465349	0.010941	1.85406	down	-0.188895	0.158088	1.35658	unchanged
meta_432	Hydroxyhydroquinone	0.0914485	0.0973615	0.0927241	0.0373933	0.0373055	0.0291512	0.101428	0.117014	0.102266	0.0341207	0.0297317	0.038289	0.0787678	0.0683458	0.0792676	0.0249285	0.0271153	0.0279346	0.0932113	0.101077	0.0784006	0.0407344	0.0338425	0.0397229	0.187949	0.110487	1.58385	unchanged	-0.314556	0.0198207	1.50267	down	-0.0460559	0.705468	0.376882	unchanged	-0.0239338	0.884698	0.108899	unchanged	-0.376819	0.0885514	1.59139	unchanged	0.138321	0.375974	0.930013	unchanged
meta_455	Glyceric acid	0.18547	0.212959	0.225358	0.263641	0.207892	0.202831	0.243357	0.25545	0.216465	0.16819	0.161455	0.192413	0.188821	0.196833	0.176306	0.235886	0.19539	0.187543	0.326742	0.110285	0.256992	0.195203	0.19732	0.200425	0.197439	0.137994	1.46043	unchanged	-0.150588	0.217818	0.982945	unchanged	0.153922	0.750765	0.291701	unchanged	-0.369319	0.104097	1.5587	unchanged	-0.12401	0.495696	0.69291	unchanged	-0.185621	0.297951	1.21737	unchanged
meta_458	Monomethyl glutaric acid	2.10905	0.759136	1.9855	0.863163	1.56836	0.434558	1.69948	3.51286	1.80728	0.477769	0.712209	0.940478	0.70061	0.778227	0.742232	0.653334	0.636051	0.463141	1.52346	1.04516	0.949107	1.20419	0.906707	0.921345	0.532314	0.382381	0.861797	unchanged	-1.12782	0.178271	1.15579	unchanged	-0.464439	0.417833	0.776859	unchanged	-0.427914	0.547156	0.622733	unchanged	-0.709641	0.378224	0.960606	unchanged	0.0813101	0.885068	0.274393	unchanged
meta_474	L-Pyroglutamic acid	0.140434	0.167061	0.150188	0.0890881	0.0884545	0.0747523	0.147959	0.134728	0.171378	0.0635715	0.104254	0.0797843	0.118411	0.119591	0.118787	0.0738784	0.0856943	0.0667747	0.137409	0.134829	0.114595	0.0872124	0.0817613	0.0713028	-0.011448	0.932213	0.0601065	unchanged	-0.359275	0.0492795	1.47722	down	-0.242639	0.0903503	1.34775	unchanged	-0.0270446	0.911074	0.116423	unchanged	-0.156572	0.299458	1.02943	unchanged	-0.0704146	0.577046	0.53867	unchanged
meta_477		0.843593	0.861301	0.545957	0.84743	0.594351	0.538277	0.448336	0.644136	0.619718	0.750859	0.669427	0.735348	0.527959	0.705959	0.430644	0.749046	0.798839	0.802734	0.504621	0.455688	0.569598	0.575845	0.637374	0.595006	-0.394628	0.222055	1.34106	unchanged	-0.435327	0.211634	0.963762	unchanged	-0.557027	0.132881	1.35827	unchanged	0.122569	0.605552	0.587001	unchanged	0.247498	0.322714	1.05944	unchanged	-0.130968	0.610464	0.675366	unchanged
meta_481	Cyanuric acid	3.16879	3.08627	2.45111	2.49283	2.09943	1.94979	3.1587	3.14711	3.17765	2.78347	1.31	2.45642	2.85232	2.41473	3.19783	1.62595	1.64025	1.84915	2.70593	3.76551	5.76011	2.0186	1.93287	1.51537	0.123375	0.371477	1.00516	unchanged	-0.04055	0.814231	0.234081	unchanged	0.490497	0.318633	0.978238	unchanged	0.00172876	0.996016	0.0140396	unchanged	-0.35491	0.0817895	1.56582	unchanged	-0.259035	0.185689	1.26392	unchanged
meta_514	D-Aspartic acid	0.0982531	0.0888381	0.0778971	0.052728	0.0498408	0.0323354	0.1163	0.143587	0.10559	0.0426156	0.0533894	0.0539732	0.0826913	0.0673367	0.0785537	0.0446423	0.0423528	0.036517	0.0986736	0.0999862	0.0798547	0.0538603	0.0475659	0.0441889	0.463852	0.0782887	1.63029	unchanged	-0.213219	0.183268	1.0381	unchanged	0.0718236	0.634464	0.428785	unchanged	0.152817	0.541059	0.703063	unchanged	-0.127283	0.622248	0.538245	unchanged	0.110224	0.646745	0.502985	unchanged
meta_526		0.941826	1.06705	0.986288	1.2932	0.928984	1.03144	0.878133	1.06773	1.02309	1.13632	0.911493	1.08912	1.06076	1.00367	1.11314	0.985066	0.988502	1.01133	1.06735	1.12304	1.12425	1.11094	1.08419	1.09448	-0.0126783	0.904952	0.208879	unchanged	0.0852844	0.278797	0.841793	unchanged	0.146218	0.0818665	1.42994	unchanged	-0.0526944	0.779388	0.318946	unchanged	-0.124367	0.495863	0.739628	unchanged	0.0158633	0.922156	0.0250392	unchanged
meta_533	Adenine	1.18636	0.694153	0.517793	5.9123	4.15334	4.91758	1.11171	0.759541	0.564596	7.35097	1.54389	3.57697	0.570865	0.701766	0.42096	5.82286	5.45263	5.86735	1.054	1.15122	1.04512	3.68372	5.75217	3.31393	0.0224041	0.963502	0.0576983	unchanged	-0.501933	0.365764	0.767793	unchanged	0.438575	0.290239	1.0221	unchanged	-0.264675	0.677479	0.503063	unchanged	0.194259	0.290961	1.11988	unchanged	-0.23287	0.467016	0.86978	unchanged
meta_538		1.11021	1.20882	0.942008	1.07193	0.781045	0.826951	0.924786	1.17412	1.2752	0.823215	0.663774	0.729884	0.871339	0.894683	0.873585	0.933909	0.937074	0.845515	0.844414	0.88388	1.01689	0.889757	0.76811	0.859473	0.0491749	0.787433	0.214564	unchanged	-0.30501	0.115785	1.30149	unchanged	-0.248432	0.150838	1.22385	unchanged	-0.273666	0.226015	1.26855	unchanged	0.0195547	0.907865	0.121791	unchanged	-0.0902929	0.621615	0.611537	unchanged
meta_552	L-Threonate	0.194056	0.14625	0.128449	0.115283	0.105348	0.0713053	0.198381	0.200219	0.230044	0.0643003	0.0801664	0.08256	0.205512	0.107152	0.120683	0.0840963	0.0602904	0.0602104	0.170959	0.230184	0.248316	0.0821181	0.103986	0.0824241	0.423411	0.0944103	1.57871	unchanged	-0.113311	0.765259	0.25374	unchanged	0.470404	0.121499	1.27495	unchanged	-0.362793	0.241467	1.20945	unchanged	-0.512868	0.149608	1.34596	unchanged	-0.120583	0.641272	0.547903	unchanged
meta_581	Salicylic acid	6.67434	3.34891	3.02562	0.104621	0.271288	0.349672	2.62076	2.46756	3.95903	0.398	0.465469	0.331708	2.07403	2.13986	1.61479	0.478851	0.502631	0.215385	2.61797	2.8926	2.78138	0.666345	0.472537	0.653334	-0.528358	0.376388	1.04342	unchanged	-1.16268	0.17277	1.16029	unchanged	-0.654143	0.306693	1.01842	unchanged	0.720017	0.15033	1.4094	unchanged	0.722054	0.254254	1.0745	unchanged	1.30454	0.0212196	1.78561	up
meta_584	Urocanic acid	0.0309535	0.0847234	0.0757898	0.0780376	0.054706	0.0879488	0.070414	0.0668497	0.0744817	0.164441	0.182319	0.174843	0.0144363	0.0567289	0.0702049	0.18602	0.196755	0.114114	0.0671095	0.0780278	0.0722309	0.268481	0.167721	0.381568	0.145238	0.72489	0.477057	unchanged	-0.437616	0.518975	0.556713	unchanged	0.183047	0.657794	0.457438	unchanged	1.24092	0.00278195	2.0136	up	1.17089	0.0566189	1.66834	unchanged	1.88966	0.0808084	1.67016	unchanged
meta_598	6-Hydroxynicotinic acid	0.805471	0.683787	0.556805	0.549637	0.394249	0.394472	0.506678	0.643979	0.570539	0.418395	0.323445	0.416567	0.451927	0.392779	0.393343	0.445893	0.412612	0.356627	0.162847	0.554218	0.499096	0.450685	0.354046	0.372046	-0.24944	0.275317	1.24985	unchanged	-0.724782	0.0555634	1.42453	unchanged	-0.750516	0.139574	1.24186	unchanged	-0.208321	0.38869	0.914747	unchanged	-0.139352	0.530274	0.660755	unchanged	-0.185624	0.429628	0.860301	unchanged
meta_603		0.796049	0.689813	0.684247	0.17791	0.099445	0.0703304	0.825766	0.554087	0.995021	0.0881532	0.066756	0.0553263	0.602148	0.668676	0.689052	0.0890438	0.0958222	0.0697998	0.923363	0.964653	0.863025	0.0898125	0.166185	0.0789339	0.130083	0.653695	0.550435	unchanged	-0.147006	0.200174	1.01349	unchanged	0.342209	0.0157329	1.61744	up	-0.725778	0.287646	1.18303	unchanged	-0.449178	0.438226	0.838035	unchanged	-0.0539192	0.924812	0.22129	unchanged
meta_624	3-Hydroxyisovaleric acid	1.00745	0.788265	0.862737	0.712735	0.0911581	0.555521	0.852556	0.95711	0.16353	0.081813	0.113657	0.602301	0.60311	0.761845	0.589619	0.441906	0.108017	0.0665539	0.535595	0.70778	0.168949	0.133661	0.0829459	0.558724	-0.430051	0.45843	0.858595	unchanged	-0.443732	0.0518439	1.30693	unchanged	-0.912516	0.105636	1.38769	unchanged	-0.768937	0.498196	0.69438	unchanged	-1.14086	0.335858	0.954192	unchanged	-0.810101	0.464514	0.840307	unchanged
meta_628		1.18625	1.34584	1.21449	1.57571	1.42136	1.05214	1.1013	1.42147	1.26875	1.50063	1.06694	1.39575	1.34498	1.20147	1.41415	1.33714	1.40648	1.33352	1.43291	1.43328	1.38258	1.38918	1.3897	1.26784	0.0172029	0.895182	0.06651	unchanged	0.0801444	0.423589	0.637266	unchanged	0.18147	0.0638516	1.52188	unchanged	-0.0309334	0.894824	0.131585	unchanged	0.00991294	0.957944	0.0513319	unchanged	-0.000890227	0.996282	0.0373265	unchanged
meta_634	Ethosuximide	0.14036	0.247076	0.181256	0.0173551	0.0180139	0.0136907	0.222371	0.118889	0.167674	0.011686	0.0134115	0.0150208	0.129439	0.129547	0.180674	0.0150382	0.0151907	0.0136495	0.218226	0.193047	0.202568	0.0187583	0.0157478	0.0171051	-0.160169	0.668182	0.372125	unchanged	-0.371262	0.309292	0.862691	unchanged	0.110218	0.679757	0.399625	unchanged	-0.290275	0.15329	1.34081	unchanged	-0.161028	0.328488	1.02721	unchanged	0.073148	0.627982	0.577265	unchanged
meta_661	Pyruvaldehyde	0.116659	0.0968806	0.0851333	0.182176	0.131332	0.14591	0.132906	0.116495	0.0978124	0.190597	0.0725596	0.152972	0.146926	0.0840867	0.174379	0.0807415	0.104114	0.119658	0.0780615	0.207682	0.140712	0.102604	0.116242	0.120646	0.217254	0.303249	1.08373	unchanged	0.440751	0.314101	0.837645	unchanged	0.513827	0.373513	0.895915	unchanged	-0.142775	0.731442	0.390736	unchanged	-0.593299	0.0567399	1.5761	unchanged	-0.436427	0.105165	1.62762	unchanged
meta_663	3-Butynoic acid	0.0657625	0.141153	0.109634	0.0869705	0.0485978	0.0404069	0.0689949	0.0580351	0.0663409	0.070088	0.0352775	0.0502639	0.0558916	0.049375	0.0569146	0.0411787	0.0435762	0.0377632	0.0563349	0.203889	0.0666316	0.0399103	0.0624526	0.036277	-0.711059	0.198852	1.38852	unchanged	-0.964824	0.141263	1.23956	unchanged	0.0462242	0.952059	0.0832947	unchanged	-0.177257	0.720821	0.407445	unchanged	-0.522377	0.339943	1.03061	unchanged	-0.344029	0.503249	0.813137	unchanged
meta_666	Ammeline	0.60176	0.536365	0.495386	0.188457	0.104291	0.169906	0.594225	0.632983	0.652747	0.107954	0.0798653	0.105992	0.497183	0.53455	0.0658568	0.130403	0.102695	0.117489	0.464016	0.495401	0.596379	0.182665	0.134402	0.149261	0.202722	0.099679	1.53333	unchanged	-0.573638	0.356625	0.784035	unchanged	-0.0703232	0.63682	0.444272	unchanged	-0.655046	0.147476	1.5018	unchanged	-0.400159	0.278252	1.11249	unchanged	0.0114094	0.96913	0.0339975	unchanged
meta_672		0.172665	0.254729	0.212596	0.147253	0.17709	0.0828751	0.225585	0.14786	0.388845	0.354342	0.0711088	0.144312	0.133736	0.109449	0.224157	0.21436	0.116139	0.114986	0.505246	0.332739	0.448178	0.118216	0.417069	0.418295	0.252291	0.631789	0.578382	unchanged	-0.453569	0.253157	0.94581	unchanged	1.00695	0.0343197	1.58278	up	0.484559	0.596116	0.578419	unchanged	0.129578	0.782377	0.280794	unchanged	1.22755	0.203825	1.23796	unchanged
meta_681	alpha-ketoglutarate	0.851971	1.00304	0.526494	1.36867	1.13247	1.24848	0.66244	0.476163	0.728177	1.4422	0.907425	1.17975	0.754179	0.653569	0.705373	0.997109	1.17618	0.870214	0.537063	0.572813	0.911562	0.919426	1.19121	0.849963	-0.351323	0.359582	0.994147	unchanged	-0.1725	0.592383	0.492977	unchanged	-0.236493	0.551526	0.566487	unchanged	-0.0873345	0.695389	0.45873	unchanged	-0.301011	0.107898	1.43522	unchanged	-0.340855	0.113138	1.51768	unchanged
meta_687	2,2-Dimethylsuccinic acid	0.573674	0.234552	0.513953	0.30687	0.432258	0.156727	0.458874	0.88117	0.490131	0.172543	0.240871	0.277484	0.224301	0.23025	0.227041	0.230346	0.21176	0.174426	0.401527	0.334889	0.333922	0.355748	0.272382	0.267117	0.469065	0.382536	0.856651	unchanged	-0.955936	0.177746	1.15869	unchanged	-0.304851	0.508452	0.654929	unchanged	-0.374792	0.490577	0.723277	unchanged	-0.539087	0.362789	0.985736	unchanged	-0.000979275	0.998267	0.0959336	unchanged
meta_689	L-Glutamine	0.162572	0.154819	0.104085	0.164306	0.0804864	0.187138	0.151138	0.142743	0.125482	0.212308	0.355938	0.152976	0.133884	0.0909822	0.111448	0.189403	0.221725	0.151983	0.093567	0.133706	0.103541	0.183836	0.146239	0.182499	-0.00725272	0.97416	0.0598883	unchanged	-0.325641	0.277763	0.885928	unchanged	-0.349432	0.251023	1.02327	unchanged	0.739645	0.251578	1.1476	unchanged	0.382623	0.327313	0.96819	unchanged	0.246962	0.503392	0.636447	unchanged
meta_692	Butyl lactate	0.113592	0.116589	0.124081	0.376173	0.087603	0.350982	0.158314	0.147357	0.166167	0.314106	0.0992334	0.11211	0.0754475	0.106921	0.242155	0.112465	0.286465	0.0825045	0.0753004	0.0816968	0.100169	0.269966	0.078854	0.0917144	0.413473	0.00697074	2.02844	up	0.261026	0.69213	0.325051	unchanged	-0.46212	0.0343667	1.5985	down	-0.632818	0.454274	0.841052	unchanged	-0.759032	0.384136	0.878679	unchanged	-0.887118	0.332375	1.01264	unchanged
meta_701	L-Glutamate	0.436296	0.458644	0.474443	0.253843	0.221767	0.174102	0.439544	0.413054	0.476105	0.197858	0.284505	0.229107	0.354894	0.338954	0.35178	0.199869	0.198505	0.18259	0.395681	0.416807	0.355321	0.253964	0.223907	0.204892	-0.0435071	0.567056	0.588284	unchanged	-0.389156	0.00415181	1.58787	down	-0.229723	0.0437175	1.5164	down	0.131001	0.58129	0.59909	unchanged	-0.161352	0.428477	0.857692	unchanged	0.0715826	0.710257	0.380175	unchanged
meta_715	Pyruvate	2.9	3.27899	2.66789	8.11822	6.13931	6.73034	3.82334	3.68008	3.31475	8.44247	3.01154	6.3825	3.14851	2.59096	4.1583	4.99721	5.08174	6.1444	2.49079	4.63527	3.92855	4.11954	5.22193	5.7744	0.290214	0.0497066	1.73638	up	0.161934	0.535244	0.507428	unchanged	0.321407	0.364432	0.906009	unchanged	-0.234723	0.585102	0.622213	unchanged	-0.371484	0.0961013	1.46564	unchanged	-0.473492	0.0641362	1.64202	unchanged
meta_718	5-Amino-4-carbamoylimidazole (AICA)	1.97752	1.55299	1.37087	3.45543	2.67762	2.80045	2.15373	1.89275	1.72809	3.42308	1.74063	3.01077	1.66805	1.4451	2.75735	2.41734	2.3076	2.42453	1.18846	2.72792	2.17721	2.01138	2.34365	2.41425	0.236528	0.261519	1.16774	unchanged	0.260298	0.523261	0.519696	unchanged	0.314105	0.480318	0.707415	unchanged	-0.128098	0.683882	0.453505	unchanged	-0.32139	0.129534	1.5101	unchanged	-0.400224	0.0768084	1.66061	unchanged
meta_721	p-Hydroxycinnamaldehyde	0.0569681	0.0639974	0.0563961	0.35561	0.293287	0.286438	0.0482323	0.0556368	0.060236	0.29545	0.0267152	0.229104	0.045724	0.0357543	0.0381028	0.334698	0.0290499	0.243771	0.0466002	0.0576902	0.0491533	0.22599	0.0266321	0.0361512	-0.112073	0.365158	1.02585	unchanged	-0.568704	0.00852052	1.50872	down	-0.208984	0.133703	1.23583	unchanged	-0.762725	0.250296	1.25016	unchanged	-0.622554	0.350983	0.975009	unchanged	-1.69554	0.0674785	1.6263	unchanged
meta_737	L-Arabinose	0.140776	0.15031	0.148172	0.0643632	0.0524237	0.0423562	0.16462	0.152216	0.156726	0.0465841	0.0526703	0.0653461	0.130981	0.118184	0.132811	0.0408857	0.0410946	0.0476152	0.152172	0.174066	0.148704	0.057664	0.0530791	0.0527534	0.108481	0.0723057	1.71618	unchanged	-0.20159	0.0325344	1.42594	down	0.112677	0.269881	1.05399	unchanged	0.0486441	0.839827	0.271082	unchanged	-0.296309	0.257768	1.15144	unchanged	0.0389349	0.843316	0.165456	unchanged
meta_760	6-Mercaptopurine	0.149401	0.0573635	0.170772	0.0968273	0.0687609	0.0661208	0.177028	0.140177	0.247191	0.0751766	0.0630655	0.0812836	0.148728	0.158436	0.202045	0.0730857	0.0731926	0.06667	0.145117	0.187416	0.129462	0.0831363	0.0884525	0.0729092	0.580093	0.255197	1.17091	unchanged	0.431643	0.340649	0.797103	unchanged	0.291264	0.52226	0.634989	unchanged	-0.0779243	0.740041	0.354587	unchanged	-0.12181	0.592643	0.584891	unchanged	0.0775087	0.721729	0.264266	unchanged
meta_764	Vanillin	0.260688	0.280361	0.26122	0.213504	0.144959	0.248032	0.215402	0.170912	0.32193	0.203587	0.222559	0.107726	0.231449	0.142256	0.0671354	0.181828	0.124945	0.126828	0.249324	0.251604	0.217985	0.475074	0.214473	0.242073	-0.179841	0.557792	0.680029	unchanged	-0.86383	0.124037	1.25438	unchanged	-0.158268	0.107927	1.34085	unchanged	-0.183999	0.632188	0.5875	unchanged	-0.484123	0.194717	1.22953	unchanged	0.619248	0.320441	1.07387	unchanged
meta_766	Ribitol	0.160861	0.13846	0.147541	0.0155607	0.0132261	0.011099	0.11309	0.149312	0.13899	0.0133972	0.0105347	0.0166652	0.10224	0.131077	0.107234	0.0128101	0.0107315	0.00892619	0.134664	0.141158	0.156936	0.0303745	0.0162551	0.0121509	-0.154814	0.307973	1.19288	unchanged	-0.391959	0.0367655	1.37204	down	-0.0462668	0.638964	0.429104	unchanged	0.0254998	0.919475	0.160428	unchanged	-0.296864	0.222688	1.15909	unchanged	0.559462	0.372338	1.00643	unchanged
meta_791	Gentisic acid	0.0805047	0.1457	0.200982	0.0303483	0.0214627	0.019546	0.07244	0.0646363	0.14251	0.0282374	0.0265335	0.0335879	0.087783	0.0913156	0.100169	0.022525	0.0205676	0.0194918	0.107281	0.115712	0.122231	0.0412926	0.0318593	0.026998	-0.611572	0.319995	1.01672	unchanged	-0.613218	0.291852	0.935179	unchanged	-0.307333	0.515544	0.631504	unchanged	0.30832	0.236426	1.23001	unchanged	-0.189252	0.475518	0.767412	unchanged	0.489035	0.151301	1.29987	unchanged
meta_793	3,4-Dihydroxybenzoate (Protocatechuic acid)	1.0472	2.50505	1.10391	1.90198	0.388631	1.1779	0.755769	0.702626	1.78765	0.658607	0.569209	0.723481	0.978513	1.2081	1.13754	1.55611	0.418645	0.403699	1.18862	1.39084	1.29285	1.00923	0.565914	0.633063	-0.520461	0.476076	0.772582	unchanged	-0.486158	0.450604	0.686462	unchanged	-0.26595	0.639602	0.481119	unchanged	-0.829883	0.366589	1.04648	unchanged	-0.544293	0.565696	0.582056	unchanged	-0.651444	0.442005	0.917551	unchanged
meta_795		8.42305	6.59392	9.43961	0.0858944	0.0695936	0.0477222	5.67586	4.47679	7.75283	0.072857	0.079362	0.0359116	6.63821	6.77094	5.94352	0.0465246	0.0753959	0.0402129	7.1224	5.76237	6.56853	0.112684	0.0876244	0.0984528	-0.449822	0.161627	1.36453	unchanged	-0.33769	0.169505	1.12245	unchanged	-0.330209	0.172608	1.20444	unchanged	-0.111238	0.788439	0.34316	unchanged	-0.325791	0.426359	0.812651	unchanged	0.556018	0.0838948	1.51244	unchanged
meta_810		0.296698	0.475701	0.311472	0.153463	0.0982877	0.0935115	0.56723	0.381205	0.437599	0.105808	0.112563	0.0963256	0.384035	0.325637	0.381165	0.146121	0.10288	0.110862	0.430332	0.4996	0.570664	0.182737	0.19484	0.144397	0.35477	0.274132	1.20825	unchanged	0.00924171	0.972278	0.0183078	unchanged	0.469343	0.126953	1.2687	unchanged	-0.13373	0.653282	0.536816	unchanged	0.0597581	0.846456	0.208002	unchanged	0.596283	0.0776039	1.44207	unchanged
meta_827		0.587451	0.560637	0.40835	1.29776	0.892747	0.97908	0.350009	0.544776	0.425447	0.873863	0.892797	0.922924	0.385447	0.462639	0.260115	1.0536	1.01278	0.932148	0.393167	0.278259	0.395237	0.775173	0.916675	0.803953	-0.237457	0.378228	1.03407	unchanged	-0.490028	0.139803	1.08375	unchanged	-0.545144	0.0817981	1.40562	unchanged	-0.23691	0.323073	1.12675	unchanged	-0.0800377	0.694468	0.426259	unchanged	-0.344791	0.202387	1.39921	unchanged
meta_839		0.232871	0.220107	0.259209	0.286029	0.233754	0.174171	0.262217	0.305955	0.211408	0.205865	0.179874	0.241159	0.195012	0.201896	0.201927	0.223225	0.233808	0.19953	0.249117	0.256992	0.255429	0.237595	0.244036	0.233953	0.130441	0.50945	0.731975	unchanged	-0.250098	0.0763494	1.37878	unchanged	0.0966602	0.287459	1.05676	unchanged	-0.146609	0.585813	0.567181	unchanged	-0.0799079	0.742947	0.365013	unchanged	0.0442828	0.844478	0.149228	unchanged
meta_841		1.3566	1.23846	1.17874	1.07891	0.877271	0.809483	1.17647	1.42905	1.41131	0.98302	0.808415	0.99946	0.93302	0.99228	1.13482	0.867692	0.850116	1.00732	1.16176	1.2429	0.952832	1.0829	0.905634	1.00427	0.0900386	0.456988	0.698778	unchanged	-0.302426	0.0411587	1.36962	down	-0.168629	0.255505	1.02671	unchanged	0.0131009	0.938174	0.100842	unchanged	-0.0213012	0.895069	0.122558	unchanged	0.113869	0.481001	0.689907	unchanged
meta_846	Allantoin	0.247934	0.197978	0.18035	0.179829	0.136941	0.136562	0.161034	0.181992	0.163208	0.204132	0.11363	0.144238	0.126962	0.13106	0.126981	0.256674	0.304304	0.108148	0.152525	0.152036	0.168892	0.145668	0.140934	0.250872	-0.306959	0.178339	1.50789	unchanged	-0.701898	0.0572831	1.45323	unchanged	-0.403545	0.119627	1.39713	unchanged	0.0273253	0.929694	0.0712177	unchanged	0.561713	0.347218	0.975084	unchanged	0.245627	0.527308	0.619358	unchanged
meta_848	Succinylacetone	0.0808838	0.550674	0.0785181	0.734136	0.519968	0.578539	0.495645	0.0848349	0.0787837	0.492646	0.465885	0.507163	0.459309	0.0641618	0.0791634	0.618505	0.510048	0.458405	0.073278	0.0774312	0.087715	0.530312	0.544229	0.481411	-0.107116	0.939363	0.00137213	unchanged	-0.236691	0.869073	0.138745	unchanged	-1.57444	0.422109	0.817776	unchanged	-0.322341	0.192218	1.42168	unchanged	-0.207662	0.365459	0.900737	unchanged	-0.236127	0.283258	1.22782	unchanged
meta_853		0.374041	0.460732	0.313442	0.491639	0.379397	0.375992	1.08688	0.474764	0.446851	0.360565	0.26924	0.365243	0.414113	0.358503	0.296358	0.432686	0.384937	0.32267	0.400583	0.147562	0.646858	0.440335	0.549381	0.375007	0.806719	0.302011	1.26205	unchanged	-0.103168	0.655164	0.368376	unchanged	0.0576213	0.925573	0.0785791	unchanged	-0.325656	0.165601	1.33396	unchanged	-0.12909	0.513805	0.671294	unchanged	0.130115	0.572577	0.468247	unchanged
meta_862	5-Hydroxymethyluracil	0.419995	0.509275	0.296721	0.424662	0.288802	0.286487	0.218822	0.323475	0.381758	0.444308	0.316114	0.225681	0.281097	0.25614	0.206359	0.31511	0.36082	0.256313	0.194957	0.27648	0.25363	0.431071	0.240192	0.338326	-0.407897	0.270029	1.20328	unchanged	-0.721359	0.108024	1.25887	unchanged	-0.757762	0.0987734	1.41516	unchanged	-0.0201183	0.95601	0.120365	unchanged	-0.101151	0.704511	0.409164	unchanged	0.0138385	0.966423	0.0421122	unchanged
meta_897		2.37024	5.39758	2.81846	2.15612	2.35946	2.41803	2.02859	4.63677	1.53008	1.87395	0.845102	2.55107	5.35024	1.13709	3.10744	1.123	1.41916	2.40819	7.00706	1.42911	3.5845	3.05948	1.25819	1.35725	-0.3693	0.586257	0.62836	unchanged	-0.141875	0.841172	0.180521	unchanged	0.183322	0.814486	0.191069	unchanged	-0.395772	0.379841	0.95467	unchanged	-0.486075	0.227832	1.23885	unchanged	-0.289007	0.548454	0.556185	unchanged
meta_901		3.2427	1.70875	2.09164	0.310457	0.246541	0.219318	2.0236	2.04446	1.93624	0.244752	0.238112	0.302856	1.30781	1.65247	0.81939	0.164864	0.201309	0.173195	1.21224	1.19877	1.25906	0.372547	0.267305	0.257955	-0.230214	0.531141	0.792206	unchanged	-0.897949	0.127097	1.16248	unchanged	-0.940403	0.134669	1.39423	unchanged	0.0173718	0.931166	0.13611	unchanged	-0.525372	0.0839978	1.5823	unchanged	0.209764	0.428797	0.808673	unchanged
meta_907	D-Tagatose	0.518216	0.396028	0.303894	0.584509	0.41026	0.461556	0.542499	0.383868	0.374325	0.611442	0.222149	0.512191	0.582108	0.317833	0.816446	0.290815	0.3919	0.395129	0.28361	0.675516	0.689489	0.329944	0.43204	0.438606	0.0946017	0.756092	0.369519	unchanged	0.494698	0.374513	0.728563	unchanged	0.436576	0.40427	0.811185	unchanged	-0.113887	0.793294	0.295509	unchanged	-0.434185	0.122273	1.39454	unchanged	-0.278589	0.253375	1.24181	unchanged
meta_909	3-Hydorxy-3-methylglutaric acid	0.284659	0.288124	0.246591	0.207848	0.232471	0.264588	0.286202	0.273681	0.272265	0.329506	0.24861	0.185756	0.240265	0.216676	0.245754	0.194116	0.134353	0.141709	0.254158	0.27072	0.269834	0.149739	0.167031	0.272595	0.0223178	0.785398	0.312003	unchanged	-0.221624	0.0813418	1.27083	unchanged	-0.0440904	0.611902	0.504941	unchanged	0.115896	0.694179	0.380512	unchanged	-0.584227	0.0359751	1.6529	down	-0.258273	0.431002	0.819721	unchanged
meta_938	Phenylpyruvate	1.44816	1.40294	1.17182	0.64987	0.451699	0.355156	1.02426	1.20417	1.24037	0.380395	0.370896	0.424575	0.780853	0.723593	0.978589	0.369281	0.413218	0.31268	1.08345	1.27061	1.38233	0.854524	0.633729	0.826872	-0.213805	0.168327	1.44368	unchanged	-0.696136	0.0114927	1.49732	down	-0.106598	0.478048	0.65148	unchanged	-0.309006	0.393707	0.957537	unchanged	-0.411562	0.297654	1.08651	unchanged	0.668361	0.0645618	1.53713	unchanged
meta_939	trans-2-Hydroxycinnamic acid	1.8038	1.09707	1.47124	0.161627	0.171297	0.0772384	0.916685	1.27992	1.44065	0.0882837	0.111431	0.167813	1.04372	0.980676	1.03658	0.110103	0.0914089	0.0847026	1.19357	1.35663	1.30927	0.168709	0.16485	0.163205	-0.265481	0.396945	0.991893	unchanged	-0.51434	0.164417	1.18575	unchanged	-0.179928	0.493344	0.668449	unchanged	-0.158341	0.72889	0.319084	unchanged	-0.5191	0.299033	1.09934	unchanged	0.276367	0.435867	0.873336	unchanged
meta_944	O-Acetyl-L-serine	0.261183	0.220199	0.296215	0.128995	0.105511	0.0986422	0.458523	0.28165	0.405708	0.130406	0.0742067	0.12433	0.243483	0.284143	0.252142	0.105379	0.119786	0.107586	0.312208	0.356057	0.366558	0.110594	0.103382	0.128503	0.559365	0.130227	1.61424	unchanged	0.00402348	0.978813	0.0395563	unchanged	0.41229	0.0394316	1.53399	up	-0.0183266	0.94864	0.05818	unchanged	-0.0017236	0.990492	0.0207294	unchanged	0.0398488	0.80631	0.186085	unchanged
meta_958	L-Phenylalanine	0.305741	0.305548	0.291401	0.100981	0.0793228	0.0741301	0.273536	0.285036	0.319361	0.0966132	0.141174	0.10104	0.227748	0.212195	0.192955	0.119591	0.129324	0.120648	0.28088	0.30257	0.255382	0.15401	0.118511	0.171052	-0.0401201	0.618219	0.634589	unchanged	-0.512255	0.00477051	1.57248	down	-0.105847	0.254911	1.06891	unchanged	0.413257	0.178524	1.33145	unchanged	0.538532	0.0307059	1.7819	up	0.801882	0.0359265	1.71327	up
meta_966	Ammelide	0.0634917	0.0694877	0.659768	0.0148192	0.134621	0.176583	0.117854	0.481003	0.0903108	0.110467	0.187062	0.123945	0.313805	0.478218	0.123772	0.150909	0.0213507	0.114053	0.0901374	0.53578	0.0459565	0.152973	0.130292	0.108973	-0.202006	0.891242	0.159962	unchanged	0.208163	0.865626	0.174064	unchanged	-0.23867	0.881183	0.109854	unchanged	0.370471	0.597906	0.582253	unchanged	-0.187381	0.841688	0.197757	unchanged	0.266756	0.697955	0.531262	unchanged
meta_973	3-(2-Hydroxyphenyl)propionic acid	0.914188	0.95853	0.885903	0.403311	0.360976	0.167322	1.31669	1.87451	1.1474	0.417258	0.134817	0.482038	1.19847	1.06156	0.861564	0.52701	0.379075	0.379078	1.03992	0.952201	1.67344	0.259982	0.475176	0.58553	0.653284	0.137415	1.57569	unchanged	0.178339	0.341145	0.868963	unchanged	0.410086	0.314434	0.997212	unchanged	0.150597	0.805845	0.309276	unchanged	0.464155	0.259514	1.08999	unchanged	0.503494	0.344837	0.870555	unchanged
meta_1001	Vanillic acid	0.166686	0.161597	0.160084	0.163622	0.0915339	0.0836765	0.163973	0.153819	0.195871	0.175553	0.108371	0.145459	0.153992	0.149184	0.132587	0.143079	0.0959259	0.110851	0.186878	0.183489	0.192628	0.231232	0.182647	0.141737	0.0728578	0.575621	0.650782	unchanged	-0.164421	0.103212	1.26463	unchanged	0.205156	0.00231392	1.73525	up	0.341692	0.402543	0.870711	unchanged	0.0461877	0.906943	0.130711	unchanged	0.713514	0.11724	1.35695	unchanged
meta_1003		3.16186	2.8417	5.7801	0.0433626	0.0303246	0.0218115	3.20563	3.06319	3.31586	0.0326656	0.0336714	0.0436212	2.94162	3.73791	2.57411	0.046347	0.0570318	0.0385595	1.9493	2.62068	3.26816	0.0471607	0.0358006	0.0227921	-0.297986	0.513736	0.732298	unchanged	-0.348694	0.467991	0.618201	unchanged	-0.588205	0.292763	0.95739	unchanged	0.203401	0.547992	0.69213	unchanged	0.571711	0.135324	1.32922	unchanged	0.147151	0.735435	0.3364	unchanged
meta_1049	Glycerol 3-phosphate	0.0791871	0.0423147	0.0554797	0.0573653	0.0509143	0.0944404	0.0555239	0.0783313	0.0452982	0.0907303	0.0776097	0.0587225	0.0319447	0.0270973	0.0294541	0.0629972	0.0734937	0.0537239	0.0454605	0.0262997	0.0483126	0.118189	0.0654994	0.05703	0.0175968	0.962725	0.0238115	unchanged	-0.999912	0.109438	1.30885	unchanged	-0.559688	0.22475	1.08155	unchanged	0.1636	0.650633	0.439211	unchanged	-0.0918593	0.797363	0.281124	unchanged	0.247859	0.620738	0.563658	unchanged
meta_1052		1.80777	1.25775	1.7282	1.0089	0.319734	0.343478	0.306872	0.660536	0.501475	1.15617	0.304867	1.18155	1.77759	1.5393	0.665262	0.486796	5.98099	0.360356	0.624507	1.25743	0.943975	2.16444	0.383779	0.263323	-1.70643	0.00922533	2.01129	down	-0.267597	0.527615	0.511964	unchanged	-0.762427	0.0592395	1.40974	unchanged	0.66028	0.429432	0.847871	unchanged	2.02982	0.451952	0.797836	unchanged	0.749691	0.609433	0.584404	unchanged
meta_1053	3-Dehydroshikimic acid	2.15981	1.03557	1.04036	0.374412	0.851175	0.207791	1.00805	1.52977	1.10755	0.206978	0.401174	0.626865	0.551492	0.551976	0.542716	0.220232	0.231169	0.196646	1.92339	1.30857	0.817186	0.390742	0.350743	0.53232	-0.216554	0.664879	0.58715	unchanged	-1.36349	0.147299	1.23039	unchanged	-0.0649999	0.905667	0.139304	unchanged	-0.214889	0.788571	0.235645	unchanged	-1.14525	0.307288	1.11026	unchanged	-0.170275	0.812502	0.150851	unchanged
meta_1063		0.622628	0.511918	0.615498	2.04087	1.88328	2.46713	0.689573	0.629085	0.555246	1.37639	1.42585	1.16743	0.562269	0.386874	0.782022	2.06006	1.46231	2.40998	0.43666	0.623696	0.561481	1.63558	1.04657	0.859162	0.0986558	0.478261	0.80315	unchanged	-0.0156484	0.962171	0.0785019	unchanged	-0.109763	0.555745	0.521999	unchanged	-0.687082	0.0281126	1.88817	down	-0.107499	0.668555	0.418486	unchanged	-0.851817	0.034965	1.65041	down
meta_1064		0.343217	0.367394	0.504086	0.878931	0.398021	0.796797	0.306261	0.245065	0.275651	0.544773	0.948566	1.31886	0.270818	0.252179	0.245384	1.82606	1.39948	0.762369	0.349603	0.540953	0.42908	1.42343	0.506761	0.989122	-0.554679	0.110523	1.57715	unchanged	-0.660702	0.0938948	1.33815	unchanged	0.119544	0.664445	0.45	unchanged	0.439455	0.418123	0.898758	unchanged	0.94339	0.163627	1.3266	unchanged	0.493388	0.418744	0.841837	unchanged
meta_1068		0.626058	1.30157	0.551345	0.841797	0.782652	0.552832	0.58758	0.60701	0.875543	0.654481	1.11823	0.561908	0.462856	0.577112	0.470518	1.70127	0.804702	0.669256	0.682799	0.485359	0.737933	1.66392	0.896395	0.572205	-0.26002	0.63674	0.541888	unchanged	-0.714732	0.307828	0.906318	unchanged	-0.379127	0.513667	0.660362	unchanged	0.10066	0.803897	0.252581	unchanged	0.544333	0.414317	0.865728	unchanged	0.524796	0.431478	0.901173	unchanged
meta_1080	Acetyl-DL-Leucine	0.0428525	0.0531111	0.04392	0.0375492	0.0351156	0.0400584	0.0425528	0.0412516	0.0434553	0.0632562	0.0594099	0.0409226	0.0391165	0.0320115	0.0377296	0.0503387	0.0466982	0.0333432	0.0390219	0.0413949	0.0428865	0.0592867	0.0560429	0.068695	-0.136451	0.324574	1.10244	unchanged	-0.361784	0.0662614	1.30601	unchanged	-0.182016	0.225895	1.12761	unchanged	0.537289	0.127752	1.54049	unchanged	0.209939	0.373586	0.926054	unchanged	0.707113	0.0152599	1.85036	up
meta_1095	Oxypurinol	3.70904	4.20422	2.62524	0.348959	1.79449	0.13651	2.57829	2.692	3.55655	0.253851	1.33911	1.67191	3.02985	2.5531	2.27384	0.139589	0.355332	0.154227	3.13754	2.98332	2.80068	1.58254	0.235479	1.82244	-0.255701	0.373392	0.996218	unchanged	-0.423657	0.186219	1.06183	unchanged	-0.240306	0.367126	0.911231	unchanged	0.518017	0.652697	0.546744	unchanged	-1.81239	0.406405	0.91276	unchanged	0.675109	0.561922	0.721343	unchanged
meta_1096	Aconitic acid	0.0986971	2.05384	0.10942	2.34995	0.0837038	1.76859	0.140978	0.117492	0.149311	0.0383354	0.091074	0.0734559	0.0980487	0.0911829	0.104237	0.125647	0.0391201	0.056966	0.15066	0.133481	0.15382	0.0889351	0.0975293	1.74715	-2.47171	0.441999	0.888118	unchanged	-2.9463	0.418979	0.738475	unchanged	-2.3687	0.448299	0.775374	unchanged	-4.37257	0.188754	1.46561	unchanged	-4.24426	0.189956	1.36371	unchanged	-1.11986	0.438171	0.885724	unchanged
meta_1098	Citrate	5.69332	4.34901	4.64769	0.503859	0.585577	0.497838	4.10697	3.93603	5.10522	0.416957	0.573558	0.899605	2.99082	3.98222	3.12205	0.540032	0.599447	0.499075	2.90415	4.18481	3.61063	0.756014	0.451812	0.672998	-0.159969	0.401123	0.941324	unchanged	-0.541182	0.0440347	1.34448	down	-0.45728	0.0737059	1.37369	unchanged	0.251927	0.553562	0.75179	unchanged	0.045873	0.695505	0.376401	unchanged	0.244814	0.396355	1.0093	unchanged
meta_1103	Shikimate	0.725964	0.452497	0.575145	0.248742	0.216525	0.105175	0.487808	0.673665	0.730648	0.160887	0.15935	0.160372	0.578002	0.487064	0.662152	0.135333	0.133831	0.0988932	0.902522	0.616505	0.732091	0.201258	0.24666	0.180159	0.10968	0.69071	0.342283	unchanged	-0.0218743	0.930592	0.0950972	unchanged	0.360317	0.221898	1.03384	unchanged	-0.247217	0.562282	0.66028	unchanged	-0.632148	0.257564	1.18384	unchanged	0.138861	0.716131	0.340722	unchanged
meta_1111	Suberic acid	0.0284399	0.036457	0.0299832	0.0323072	0.0258238	0.0407597	0.029666	0.034485	0.0302816	0.0331934	0.0258986	0.0281824	0.0243204	0.0240608	0.02898	0.0243453	0.0204791	0.0337089	0.0261748	0.030646	0.0267627	0.040785	0.030177	0.02333	-0.00682029	0.961718	0.0776373	unchanged	-0.294495	0.128565	1.16678	unchanged	-0.182887	0.270479	0.993085	unchanged	-0.180276	0.482627	0.801999	unchanged	-0.332528	0.310521	0.962799	unchanged	-0.068699	0.829762	0.216458	unchanged
meta_1126	N-Acetylaspartate	0.0105483	0.571877	0.00720029	0.176338	0.139078	0.134766	0.130151	0.0144303	0.137487	0.143839	0.11956	0.12247	0.536617	0.109447	0.202576	0.174853	0.164246	0.146553	0.0130612	0.119793	0.257721	0.134416	0.1451	0.148477	-1.06375	0.64262	0.511717	unchanged	0.525353	0.726572	0.301211	unchanged	-0.594201	0.766005	0.298461	unchanged	-0.2224	0.249025	1.21022	unchanged	0.109414	0.497333	0.689217	unchanged	-0.0729235	0.638841	0.635412	unchanged
meta_1134		1.59317	1.34946	1.62655	1.24891	1.42403	1.39661	1.53636	1.91721	1.4967	1.34842	0.970099	1.48542	1.40876	1.44383	1.42651	1.208	1.31684	1.22372	1.4093	1.54227	1.45841	1.34377	1.47248	1.51744	0.115569	0.47838	0.713369	unchanged	-0.0946297	0.383528	0.777441	unchanged	-0.0511636	0.620508	0.454212	unchanged	-0.0973759	0.6326	0.497546	unchanged	-0.118536	0.184039	1.2701	unchanged	0.0907253	0.307171	1.02616	unchanged
meta_1148	Maleic acid	0.474338	0.404556	0.311198	0.148697	0.120627	0.11994	0.30912	0.325333	0.281455	0.109975	0.0941513	0.101079	0.221354	0.221729	0.362925	0.123053	0.114045	0.111678	0.364469	0.251751	0.313374	0.101489	0.096721	0.115035	-0.3778	0.186493	1.48388	unchanged	-0.562208	0.127524	1.14983	unchanged	-0.356402	0.213633	1.11514	unchanged	-0.350968	0.0793361	1.66234	unchanged	-0.158448	0.28861	1.09028	unchanged	-0.313455	0.0979415	1.54736	unchanged
meta_1158	Salicyluric acid	0.198658	0.465308	0.128394	0.105385	0.0380566	0.03427	0.157254	0.15797	0.304027	0.0712269	0.0325193	0.0422088	0.288337	0.155392	0.174358	0.0265128	0.0374716	0.0709139	0.148353	0.178323	0.178153	0.0490513	0.0733447	0.0827467	-0.355632	0.648142	0.524264	unchanged	-0.358345	0.640611	0.415613	unchanged	-0.650361	0.44915	0.771653	unchanged	-0.284018	0.710187	0.436646	unchanged	-0.397669	0.62767	0.492494	unchanged	0.207086	0.742853	0.211449	unchanged
meta_1172		0.143997	0.205986	0.121469	0.156269	0.141602	0.108673	0.14206	0.267622	0.140709	0.174397	0.086255	0.250037	0.137822	0.306146	0.163433	0.161164	0.131049	0.142098	0.149268	0.167876	0.1355	0.176822	0.0623274	0.147031	0.223343	0.626192	0.479324	unchanged	0.365537	0.494667	0.605369	unchanged	-0.0587356	0.833513	0.221505	unchanged	0.329031	0.545147	0.736867	unchanged	0.0953134	0.612115	0.529645	unchanged	-0.0741391	0.867782	0.107404	unchanged
meta_1173	Esculetin	0.401874	0.5335	0.400554	0.469911	0.354865	0.399552	0.45243	0.370237	0.452958	0.538101	0.193228	0.470246	0.386283	0.306779	0.528316	0.249477	0.265927	0.359122	0.469519	0.592084	0.480223	0.288094	0.299448	0.347257	-0.066637	0.722161	0.343027	unchanged	-0.12933	0.654859	0.420586	unchanged	0.206798	0.310186	0.911071	unchanged	-0.0270631	0.95066	0.0656199	unchanged	-0.485416	0.0713599	1.50264	unchanged	-0.389261	0.0829254	1.62579	unchanged
meta_1177	L-Gulonic gamma-lactone	2.21505	1.73515	1.51123	1.28398	1.2092	1.16078	2.474	2.13837	2.24686	1.01377	1.00313	2.40771	2.1671	1.8722	3.17532	1.00547	1.49825	1.20163	1.80995	2.36568	2.72331	0.900706	2.10981	1.3416	0.328769	0.140195	1.4954	unchanged	0.401646	0.280434	0.859523	unchanged	0.337097	0.232319	1.05229	unchanged	0.276091	0.637472	0.616241	unchanged	0.02015	0.917177	0.0975698	unchanged	0.252257	0.578341	0.510944	unchanged
meta_1215	Caffeic Acid	1.66111	4.77178	3.99186	0.611411	0.403739	0.478869	1.50199	1.38714	1.968	0.278356	0.26183	0.500266	2.1957	1.18403	3.94976	0.287652	0.251007	0.226807	8.34208	1.26395	1.26455	0.548812	1.84153	0.440292	-1.10184	0.181675	1.43406	unchanged	-0.508228	0.451484	0.651061	unchanged	0.0604163	0.957484	0.0219595	unchanged	-0.521987	0.201343	1.22801	unchanged	-0.96479	0.0478221	1.73922	down	0.921925	0.426903	0.777772	unchanged
meta_1221	myo-Inositol	18.8301	16.5067	18.1386	4.88224	5.57346	2.66475	21.7554	22.328	24.5348	3.00328	4.47447	5.23128	15.924	14.5119	15.6866	2.36697	2.76415	2.80326	19.4024	21.6081	17.0052	6.19604	4.84214	5.21194	0.359714	0.0108634	1.91319	up	-0.213404	0.0492237	1.35837	down	0.117566	0.386447	0.821229	unchanged	-0.0459638	0.906784	0.0732622	unchanged	-0.725629	0.184915	1.3729	unchanged	0.308633	0.363956	0.999256	unchanged
meta_1223	D-Fructose	1.89685	1.58733	1.10676	4.21048	3.12899	3.38801	2.73562	2.03041	1.57212	5.05519	1.30791	4.26479	2.16618	1.77743	4.1294	1.70976	2.18697	3.01109	1.59826	4.86957	2.87523	2.29328	2.77842	3.1075	0.465271	0.236766	1.25468	unchanged	0.814316	0.2475	0.951646	unchanged	1.02511	0.234186	1.15273	unchanged	-0.0134557	0.979893	0.0230993	unchanged	-0.63501	0.0652242	1.53027	unchanged	-0.39128	0.10926	1.52664	unchanged
meta_1228		0.229597	0.135028	0.242422	0.227904	0.149484	0.192686	0.240637	0.235381	0.153858	0.188735	0.124317	0.173284	0.148146	0.131716	0.161616	0.159825	0.1272	0.201008	0.139562	0.238545	0.222933	0.170243	0.21359	0.207118	0.0532595	0.871359	0.19223	unchanged	-0.459467	0.24086	1.01024	unchanged	-0.01435	0.967182	0.0032171	unchanged	-0.229197	0.403898	0.886497	unchanged	-0.224171	0.429709	0.764085	unchanged	0.0518907	0.807821	0.0823012	unchanged
meta_1229	Coniferol	0.0721471	0.0634978	0.0641729	0.0467876	0.034933	0.0342518	0.0757216	0.0531105	0.0546296	0.0619489	0.0267924	0.0453877	0.0798223	0.082835	0.0857068	0.0369599	0.0305354	0.0423915	0.139715	0.109888	0.146383	0.0536014	0.0450036	0.0471118	-0.123207	0.542904	0.61928	unchanged	0.313771	0.0123168	1.50234	up	0.986765	0.0228555	1.68946	up	0.209838	0.623665	0.538403	unchanged	-0.0777641	0.722909	0.345406	unchanged	0.329384	0.121479	1.37107	unchanged
meta_1237	Acamprosate	0.0775826	0.0201565	0.0999827	0.133484	0.0801006	0.0738439	0.0636262	0.053016	0.080184	0.0736901	0.00993498	0.0564298	0.113804	0.051298	0.0291395	0.0566866	0.0586628	0.0632822	0.0785205	0.0763544	0.0993166	0.0870417	0.0740014	0.0474033	-0.00654916	0.991399	0.0074814	unchanged	-0.0256195	0.974976	0.00464414	unchanged	0.362444	0.517091	0.655951	unchanged	-1.03721	0.141224	1.39584	unchanged	-0.686217	0.194218	1.34985	unchanged	-0.463528	0.313912	1.06436	unchanged
meta_1259	2-Oxoadipic acid	0.192935	0.203123	0.170846	0.263492	0.180349	0.200765	0.178525	0.171255	0.183534	0.210888	0.156651	0.177643	0.164063	0.152383	0.165933	0.202773	0.188369	0.166169	0.11903	0.139211	0.158018	0.18563	0.184824	0.155983	-0.0881202	0.363968	1.02536	unchanged	-0.232938	0.0805695	1.3191	unchanged	-0.445622	0.0283176	1.54944	down	-0.24168	0.335904	1.03241	unchanged	-0.209935	0.370673	0.927885	unchanged	-0.292159	0.252066	1.25978	unchanged
meta_1265		0.699127	1.12431	0.922967	0.0817625	0.13405	0.0858044	0.995813	0.903087	1.33947	0.0497407	0.046121	0.0527986	1.12479	0.909813	0.965297	0.0422177	0.0953399	0.0406167	0.913872	1.12083	1.22187	0.0607325	0.0587468	0.0751927	0.237722	0.416046	0.899064	unchanged	0.127367	0.585054	0.474425	unchanged	0.24581	0.332628	0.890613	unchanged	-1.0207	0.0916595	1.70294	unchanged	-0.759428	0.170105	1.27827	unchanged	-0.631672	0.159114	1.30507	unchanged
meta_1281	4-Pyridoxic acid	2.18869	1.88719	1.71214	0.479226	0.242667	0.23295	2.38906	1.67084	2.65297	0.270312	0.1905	0.142291	1.89291	1.97964	1.88156	0.240809	0.306741	0.243525	2.47987	2.77571	2.70817	0.257895	0.517761	0.288019	0.213862	0.415717	0.929336	unchanged	-0.00847753	0.943445	0.0628199	unchanged	0.460378	0.0167602	1.63901	up	-0.662858	0.2834	1.16882	unchanged	-0.271449	0.572325	0.613243	unchanged	0.155723	0.768134	0.160623	unchanged
meta_1292		0.544422	0.543781	0.389683	2.35049	1.5351	1.86078	0.358738	0.584165	0.423393	1.23361	1.41904	1.37567	0.370919	0.476354	0.217791	1.93315	1.62351	1.53523	0.382503	0.221694	0.388481	1.26024	1.55382	1.23234	-0.113265	0.683978	0.557055	unchanged	-0.472594	0.214053	0.958332	unchanged	-0.574138	0.097693	1.34256	unchanged	-0.512477	0.130296	1.58224	unchanged	-0.174449	0.472614	0.742312	unchanged	-0.506017	0.124766	1.55827	unchanged
meta_1299		2.30981	1.69215	2.70495	0.0120085	0.131728	0.0425251	1.88488	2.02773	1.97037	0.144057	0.087923	0.0479658	1.80647	2.14807	2.18184	0.124376	0.0406777	0.113412	1.39855	2.19477	2.17218	0.0659812	0.130219	0.0539704	-0.189103	0.450322	0.892108	unchanged	-0.128262	0.597291	0.465326	unchanged	-0.218205	0.471102	0.629318	unchanged	0.587821	0.532076	0.653228	unchanged	0.58017	0.530988	0.646711	unchanged	0.425585	0.650189	0.548811	unchanged
meta_1305		12.7626	14.2341	13.4523	17.9915	15.6594	12.622	11.7299	15.2706	13.6059	16.8283	11.8438	15.7224	15.4802	13.3106	16.5414	14.4295	15.2825	14.7783	15.5952	15.97	15.2751	15.043	15.2997	13.9232	0.00560261	0.965534	0.0349825	unchanged	0.164428	0.223422	0.975685	unchanged	0.211646	0.0224214	1.64712	up	-0.0597887	0.787084	0.283774	unchanged	-0.0566783	0.74054	0.367836	unchanged	-0.0639704	0.713606	0.454862	unchanged
meta_1332		0.406602	0.286766	0.539541	0.555438	0.510494	0.662352	0.355775	0.419658	0.308147	0.559906	0.325357	0.754057	0.216072	0.588772	0.539212	0.618035	0.402277	0.798936	0.129746	0.577431	0.457853	0.103396	0.541586	0.638514	-0.18626	0.580733	0.630146	unchanged	0.124528	0.803713	0.212641	unchanged	-0.0816995	0.891158	0.0907535	unchanged	-0.0762422	0.839043	0.18923	unchanged	0.0740019	0.82367	0.270505	unchanged	-0.429261	0.466151	0.866236	unchanged
meta_1337		0.0851793	0.0834174	0.0798715	0.218133	0.0721853	0.128202	0.0731011	0.062424	0.0832702	0.331487	0.122939	0.202669	0.220777	0.060358	0.170163	0.185807	0.110107	0.0746199	0.0614161	0.0975149	0.0735621	0.22588	0.0877656	0.318248	-0.183479	0.237977	1.29753	unchanged	0.861019	0.289427	0.932627	unchanged	-0.0958729	0.666773	0.406121	unchanged	0.650803	0.350423	0.950238	unchanged	-0.17569	0.781486	0.290461	unchanged	0.594382	0.429048	0.770062	unchanged
meta_1360	D-Xylulose	0.669752	0.511274	0.887094	0.434215	0.594403	0.24118	0.737872	1.23211	0.904304	0.261716	0.430194	0.431288	0.380347	0.429096	0.403201	0.367517	0.333263	0.261848	0.796894	0.540852	0.557054	0.543262	0.426333	0.453792	0.474883	0.218226	1.19821	unchanged	-0.770164	0.117874	1.28295	unchanged	-0.126274	0.696009	0.374542	unchanged	-0.176986	0.702444	0.378495	unchanged	-0.399549	0.424881	0.861423	unchanged	0.16473	0.674246	0.549354	unchanged
meta_1365	1-Methylxanthine	0.141761	0.127649	0.17456	0.1244	0.0712013	0.0323261	0.115654	0.131369	0.155193	0.0349975	0.0644661	0.0560479	0.0959301	0.101948	0.100538	0.0316821	0.0710738	0.0623849	0.18337	0.137773	0.115157	0.0615022	0.0463174	0.0850592	-0.142497	0.484701	0.778754	unchanged	-0.573138	0.0707761	1.40469	unchanged	-0.025146	0.922179	0.105172	unchanged	-0.551552	0.466606	0.805746	unchanged	-0.464877	0.529698	0.66281	unchanged	-0.240878	0.716603	0.447984	unchanged
meta_1373	Azelaic acid	0.0636486	0.0748703	0.0482839	0.121214	0.0676718	0.113065	0.0608036	0.0628477	0.056435	0.0982729	0.119919	0.0936718	0.0465017	0.0455952	0.0550632	0.0946827	0.103173	0.0780513	0.0333598	0.0437314	0.0440565	0.121681	0.104076	0.112723	-0.0528283	0.801784	0.316214	unchanged	-0.344129	0.222258	1.03256	unchanged	-0.62475	0.0874903	1.42737	unchanged	0.0465978	0.870145	0.14278	unchanged	-0.130132	0.668896	0.458558	unchanged	0.164755	0.546753	0.549191	unchanged
meta_1383	Kynurenic acid	0.0730942	0.0970715	0.0720823	0.0519933	0.0437027	0.0197554	0.070623	0.0543139	0.0667464	0.0227991	0.0252074	0.0471675	0.05631	0.0631503	0.0739599	0.0251691	0.0271713	0.0310812	0.0437218	0.0802511	0.0686477	0.042793	0.032689	0.0288892	-0.33776	0.167266	1.3489	unchanged	-0.324746	0.180116	1.06699	unchanged	-0.330723	0.292821	0.922339	unchanged	-0.278645	0.615681	0.490734	unchanged	-0.468791	0.384592	0.936686	unchanged	-0.145562	0.750952	0.336112	unchanged
meta_1402		41.8366	20.1471	27.7337	1.71214	1.26498	0.88562	24.4971	25.8699	23.3677	1.26746	1.30556	1.65371	14.7835	22.3792	8.53895	0.664815	0.862687	0.773808	13.0608	14.0292	13.4776	2.50986	1.50191	1.3709	-0.283044	0.490567	0.863485	unchanged	-0.973141	0.135576	1.12179	unchanged	-1.14506	0.122966	1.42184	unchanged	0.129917	0.682261	0.490279	unchanged	-0.74717	0.155004	1.42916	unchanged	0.478696	0.314821	1.01865	unchanged
meta_1403	Xylitol	0.0139202	0.039703	0.0677401	0.0076115	0.00674383	0.00618089	0.0117821	0.0138608	0.0163066	0.00598808	0.00507519	0.00671944	0.0140634	0.00758374	0.0184621	0.00690947	0.00714881	0.00641925	0.0946423	0.0112492	0.0134799	0.00630084	0.0105288	0.00679784	-1.53261	0.229991	1.32407	unchanged	-1.59733	0.220188	1.05736	unchanged	-0.0238765	0.984456	0.0393195	unchanged	-0.207695	0.221244	1.18154	unchanged	-0.00412903	0.969302	0.0544624	unchanged	0.202295	0.526685	0.576997	unchanged
meta_1405	Citraconic acid	1.03591	0.420056	0.726625	0.315695	0.396882	0.16109	0.80624	1.16096	0.834827	0.250148	0.162428	0.638707	0.437131	0.440192	0.736289	0.208811	0.430631	0.15742	0.832494	0.882463	0.614995	0.327746	0.284751	0.435879	0.360427	0.392272	0.849326	unchanged	-0.435748	0.41757	0.702921	unchanged	0.0942581	0.819118	0.224212	unchanged	0.266997	0.739979	0.443318	unchanged	-0.132754	0.825724	0.255947	unchanged	0.263003	0.525098	0.705201	unchanged
meta_1426	D-Glucarate	0.170645	0.219501	0.149618	0.17781	0.100296	0.0967081	0.142009	0.131844	0.148717	0.0828645	0.0863845	0.102164	0.167499	0.132517	0.123197	0.0705485	0.0661865	0.0662127	0.174152	0.108898	0.152062	0.099549	0.103408	0.0893881	-0.353137	0.194814	1.41899	unchanged	-0.350945	0.202301	1.00076	unchanged	-0.310946	0.284215	0.977291	unchanged	-0.46569	0.321442	1.10286	unchanged	-0.88507	0.162356	1.43804	unchanged	-0.358504	0.408236	1.00311	unchanged
meta_1430	D-Galactarate	0.0240553	0.0429953	0.0407905	0.0338771	0.0335561	0.0350887	0.0295386	0.0405301	0.0420496	0.0311624	0.0371544	0.0313623	0.0278671	0.0219797	0.0290475	0.0302456	0.0287372	0.0204631	0.0451423	0.0354959	0.036093	0.0436857	0.0521427	0.0375813	0.0561151	0.85334	0.202026	unchanged	-0.450912	0.243208	0.989834	unchanged	0.114284	0.690009	0.377165	unchanged	-0.0405704	0.680912	0.498852	unchanged	-0.367887	0.123998	1.54736	unchanged	0.379932	0.133269	1.47841	unchanged
meta_1435	Quinate	7.42532	2.88682	2.91071	2.50424	2.81986	1.34776	6.03379	7.86416	7.48664	1.44743	1.59121	0.799735	2.05194	3.9452	4.03483	1.57603	1.60839	0.997359	6.26249	5.07189	5.6672	2.66187	2.15663	2.12791	0.693539	0.205755	1.2885	unchanged	-0.398429	0.567684	0.509159	unchanged	0.362635	0.494151	0.66176	unchanged	-0.797592	0.158121	1.41435	unchanged	-0.673974	0.196482	1.28243	unchanged	0.0581778	0.862718	0.251686	unchanged
meta_1459	D-galacturonic acid	0.206707	0.115033	0.142794	0.0594888	0.074119	0.0415385	0.184394	0.297479	0.212782	0.047221	0.0486926	0.0541521	0.114367	0.126499	0.134695	0.0463373	0.053898	0.0412843	0.188319	0.171531	0.152519	0.0847049	0.0642086	0.0813696	0.580511	0.155939	1.31218	unchanged	-0.306738	0.389105	0.771091	unchanged	0.141398	0.627076	0.46463	unchanged	-0.222967	0.470563	0.78252	unchanged	-0.307559	0.359718	0.967789	unchanged	0.394848	0.190946	1.31713	unchanged
meta_1461	Scytalone	0.044803	0.0443808	0.0419758	0.0662473	0.0291117	0.0264983	0.0344757	0.0413246	0.0384701	0.0367755	0.018045	0.0252793	0.0433251	0.0383369	0.0441898	0.0489292	0.05881	0.0496921	0.0438095	0.0510398	0.0545103	0.0251155	0.0769075	0.0394203	-0.198873	0.0882723	1.74431	unchanged	-0.059598	0.449004	0.678837	unchanged	0.187467	0.187631	1.24004	unchanged	-0.605321	0.39915	0.937761	unchanged	0.36953	0.45549	0.800813	unchanged	0.215033	0.761898	0.168288	unchanged
meta_1466	2'-Deoxy-D-ribose	0.241416	0.269623	0.22328	0.0897312	0.076888	0.0646546	0.294462	0.32444	0.316096	0.0956262	0.0800131	0.0960615	0.227482	0.207867	0.303234	0.0742383	0.0651868	0.0642111	0.293461	0.304618	0.295316	0.117516	0.0927671	0.0829484	0.348556	0.0192333	1.86966	up	0.00835121	0.967585	0.00449792	unchanged	0.28289	0.0513419	1.58728	unchanged	0.232417	0.213468	1.25706	unchanged	-0.183608	0.335305	0.989333	unchanged	0.342439	0.183955	1.2612	unchanged
meta_1485		2.71416	1.84026	2.57768	3.36842	2.16073	2.28543	2.86337	2.96993	2.72858	2.61699	2.01271	2.12343	2.77635	2.46339	2.49814	2.35712	2.46784	1.85135	2.41634	3.08531	2.29026	2.37603	2.50243	2.38209	0.263604	0.216402	1.3416	unchanged	0.117615	0.543499	0.544568	unchanged	0.127653	0.581335	0.538155	unchanged	-0.210613	0.469343	0.818056	unchanged	-0.227117	0.44204	0.80327	unchanged	-0.106091	0.678351	0.591394	unchanged
meta_1499	Galactonic acid	0.208213	0.133288	0.154171	0.116768	0.124489	0.0763337	0.246619	0.221771	0.224918	0.0809454	0.0844429	0.0744646	0.219769	0.129621	0.151568	0.0819122	0.069172	0.0614005	0.241498	0.243927	0.180934	0.123933	0.112951	0.104244	0.484115	0.0851335	1.70435	unchanged	0.015309	0.962488	0.0450833	unchanged	0.426917	0.134845	1.22353	unchanged	-0.405015	0.221737	1.33279	unchanged	-0.579805	0.130284	1.45283	unchanged	0.103151	0.662268	0.515021	unchanged
meta_1503	Acetosyringone	0.0391081	0.0667108	0.0527666	0.0154611	0.0130434	0.0110592	0.0344999	0.0305387	0.0515395	0.0151686	0.00714161	0.0131896	0.0762388	0.0567219	0.0768293	0.0136613	0.0130903	0.0126526	0.0442913	0.0530303	0.066453	0.016121	0.014668	0.012904	-0.443964	0.246466	1.16311	unchanged	0.403685	0.176937	1.02021	unchanged	0.0464502	0.874506	0.163846	unchanged	-0.156363	0.653428	0.489483	unchanged	-0.00582589	0.970917	0.0433875	unchanged	0.143224	0.436088	0.757979	unchanged
meta_1544		0.0363267	0.0466795	0.0413848	0.0785679	0.0510693	0.0582674	0.0546841	0.0399207	0.0501555	0.0833482	0.0441951	0.0801504	0.0423037	0.0467688	0.0391356	0.0835291	0.0507971	0.0955433	0.0462778	0.0509016	0.0463875	0.137674	0.108451	0.0582131	0.218784	0.277069	1.23129	unchanged	0.0436049	0.750899	0.293906	unchanged	0.206841	0.15364	1.2482	unchanged	0.144457	0.686432	0.450465	unchanged	0.290815	0.432735	0.82402	unchanged	0.695673	0.230792	1.21064	unchanged
meta_1545		0.984752	1.00907	1.35891	0.271665	0.231188	0.19832	1.13091	1.09353	1.13722	0.0435586	0.0405287	0.183742	0.870491	0.992027	1.25684	0.0222723	0.181798	0.197017	0.751747	1.36278	1.23163	0.305639	0.181769	0.0548457	0.00383839	0.982645	0.0792294	unchanged	-0.104085	0.664171	0.389616	unchanged	-0.00283132	0.992657	0.0347109	unchanged	-1.38846	0.0748155	1.64055	unchanged	-0.805854	0.208047	1.25619	unchanged	-0.370805	0.545877	0.616316	unchanged
meta_1558		0.797951	0.832184	0.706356	0.850984	0.655593	0.680695	0.70827	0.713524	0.758974	0.635259	0.541888	0.614605	0.613689	0.642737	0.656984	0.676838	0.630522	0.594365	0.656342	0.674377	0.709966	0.693818	0.688472	0.67755	-0.0995072	0.302077	1.16534	unchanged	-0.288198	0.0520497	1.4257	unchanged	-0.19529	0.104247	1.39661	unchanged	-0.287761	0.152226	1.44869	unchanged	-0.201824	0.257558	1.14997	unchanged	-0.0865994	0.560765	0.760773	unchanged
meta_1572		0.483774	0.532983	0.345719	0.930175	0.475932	0.467829	0.240093	0.399818	0.39328	0.55493	0.560878	0.48994	0.275024	0.358702	0.23717	0.658994	0.983326	0.616894	0.286661	0.219885	0.31556	0.506192	0.718402	0.752282	-0.399125	0.225426	1.30663	unchanged	-0.645659	0.0806286	1.25516	unchanged	-0.728835	0.0652012	1.49285	unchanged	-0.222826	0.619065	0.594155	unchanged	0.26975	0.542083	0.610825	unchanged	0.0771513	0.854056	0.0482001	unchanged
meta_1583		0.227587	0.201799	0.198141	0.0729228	0.055012	0.0609238	0.193925	0.219028	0.247271	0.0606021	0.0546544	0.0584081	0.164366	0.141801	0.157095	0.0674191	0.0728945	0.0539851	0.388327	0.206081	0.385824	0.0903751	0.0766664	0.0545799	0.0732815	0.583793	0.52088	unchanged	-0.437846	0.0109865	1.50564	down	0.643447	0.188201	1.22884	unchanged	-0.121003	0.442618	0.874913	unchanged	0.0409694	0.825473	0.212132	unchanged	0.230791	0.419723	0.810105	unchanged
meta_1593	Dodecanoic acid	0.382618	0.433649	0.331187	0.892075	0.633378	0.649884	0.384073	0.284895	0.411967	0.628523	1.0506	0.60854	0.276869	0.327457	0.516352	1.03153	0.706244	0.619403	0.439889	0.318755	0.770768	2.12942	0.582414	0.699957	-0.0861569	0.673373	0.427488	unchanged	-0.0340653	0.917708	0.130825	unchanged	0.414539	0.447024	0.748734	unchanged	0.0726321	0.83578	0.200703	unchanged	0.115822	0.711043	0.382776	unchanged	0.649288	0.495582	0.807667	unchanged
meta_1603	Glucosamine	0.222163	0.151955	0.217569	0.141626	0.104619	0.138687	0.155564	0.200563	0.204714	0.222739	0.337868	0.227961	0.0974848	0.113868	0.138042	0.24019	0.262663	0.160277	0.165702	0.177224	0.161243	0.378509	0.182426	0.242573	-0.0772435	0.730584	0.462411	unchanged	-0.75998	0.0507019	1.38037	unchanged	-0.23093	0.326206	0.945064	unchanged	1.03464	0.0586493	1.76829	unchanged	0.784692	0.0816274	1.58032	unchanged	1.06171	0.132757	1.53988	unchanged
meta_1618		2.14082	2.91686	2.39227	2.17827	3.44932	2.04122	2.31058	4.10624	1.48091	2.44035	1.8251	3.23937	2.31121	1.37822	3.10307	3.31553	2.13367	2.3201	1.49127	2.27154	2.21039	1.1715	3.51295	2.87657	0.0842062	0.868181	0.151732	unchanged	-0.133289	0.717894	0.353835	unchanged	-0.318726	0.220862	1.03957	unchanged	-0.031187	0.932614	0.0313532	unchanged	0.018783	0.95676	0.0509956	unchanged	-0.0204238	0.967898	0.0588983	unchanged
meta_1626		13.5167	9.91594	10.5888	15.7147	10.2348	9.91828	10.4827	19.1003	16.7205	11.1512	9.02106	15.4502	8.40343	8.9963	7.84511	15.3068	11.1425	17.0015	14.5631	9.31719	15.8589	11.1423	12.5654	11.0064	0.444677	0.248514	1.14402	unchanged	-0.430457	0.107821	1.27046	unchanged	0.224117	0.463321	0.673864	unchanged	-0.00990199	0.977011	0.00703439	unchanged	0.276697	0.380217	0.888098	unchanged	-0.0471662	0.859633	0.327352	unchanged
meta_1664		0.289668	0.32605	0.23395	0.369489	0.224684	0.28611	0.249732	0.244503	0.234893	0.299029	0.238933	0.259561	0.251465	0.220424	0.21229	0.312686	0.280565	0.249765	0.168897	0.218225	0.207967	0.27891	0.304004	0.245736	-0.220729	0.270833	1.26452	unchanged	-0.312526	0.164276	1.11343	unchanged	-0.513796	0.0663216	1.45958	unchanged	-0.142439	0.591816	0.62738	unchanged	-0.0624069	0.805139	0.263972	unchanged	-0.0872036	0.732157	0.511124	unchanged
meta_1689		3.19763	1.04864	2.70533	1.25926	1.98881	0.609449	2.52401	4.65626	2.41162	0.65509	0.974511	1.33438	1.01003	1.13966	1.11192	0.852568	0.875266	0.617055	2.2159	1.6327	1.42176	1.58542	1.26428	1.19016	0.464471	0.419518	0.793056	unchanged	-1.09176	0.198586	1.11379	unchanged	-0.399441	0.487326	0.677292	unchanged	-0.380136	0.55171	0.604349	unchanged	-0.718155	0.332418	1.04572	unchanged	0.0666331	0.895468	0.24584	unchanged
meta_1690		0.165203	0.212535	0.322597	0.283528	0.228978	0.214142	0.157223	0.208672	0.190662	0.260855	0.1789	0.233334	0.185965	0.159915	0.195559	0.231122	0.237132	0.220116	0.288279	0.246119	0.201635	0.215498	0.21887	0.247578	-0.331515	0.415632	0.911036	unchanged	-0.371243	0.374045	0.788489	unchanged	0.0717266	0.836225	0.209307	unchanged	-0.110461	0.607281	0.557408	unchanged	-0.0780727	0.610417	0.558597	unchanged	-0.0916001	0.571551	0.692831	unchanged
meta_1693		0.197523	0.383366	0.198148	0.558868	0.901811	0.286516	0.285919	0.201738	0.230858	0.308305	0.404144	0.63009	0.228984	0.210871	0.28186	0.379114	0.394869	0.339109	0.184836	0.315307	0.263473	0.786156	0.649103	0.53411	-0.116673	0.784331	0.2578	unchanged	-0.110263	0.792974	0.253859	unchanged	-0.0288428	0.947575	0.0571504	unchanged	-0.380077	0.551113	0.59865	unchanged	-0.650469	0.356845	1.00854	unchanged	0.172692	0.728982	0.47287	unchanged
meta_1700	N-Acetyl-D-phenylalanine	0.0424267	0.0537356	0.0504532	0.0602182	0.0378391	0.0338339	0.048237	0.046947	0.0466897	0.052268	0.0398889	0.0404872	0.0396041	0.0354489	0.0355949	0.0406271	0.0361173	0.0316551	0.0449087	0.0389588	0.0452871	0.0508532	0.0448353	0.0407622	-0.0474298	0.685552	0.411778	unchanged	-0.40606	0.0546932	1.38944	unchanged	-0.182938	0.227415	1.07738	unchanged	0.00821208	0.979879	0.00270318	unchanged	-0.28299	0.445076	0.814557	unchanged	0.0490316	0.874707	0.0882106	unchanged
meta_1712	D-Arabinono-1,4-lactone	0.645251	0.466358	0.468946	1.48407	1.22697	1.26111	0.57185	0.502261	0.53185	1.62411	0.570511	1.30468	0.401805	0.399152	0.402168	1.03216	1.03433	1.18879	0.411039	0.544686	0.501939	0.722158	0.958911	1.05804	0.0230061	0.902592	0.120522	unchanged	-0.393645	0.167472	1.18604	unchanged	-0.116773	0.599786	0.487142	unchanged	-0.182852	0.667974	0.490969	unchanged	-0.287137	0.0780542	1.51869	unchanged	-0.536215	0.0347266	1.73839	down
meta_1715	Sinapyl aldehyde	0.0286452	0.0486343	0.0332452	0.123083	0.040375	0.0532357	0.0384747	0.0427082	0.0438004	0.121907	0.0951645	0.109568	0.0163061	0.0293286	0.023049	0.102514	0.0673751	0.0696452	0.0226513	0.047929	0.0381723	0.324509	0.131522	0.107994	0.177367	0.512839	0.762109	unchanged	-0.686328	0.135381	1.13894	unchanged	-0.0233186	0.953626	0.0341747	unchanged	0.592044	0.287613	1.15159	unchanged	0.144573	0.805415	0.268305	unchanged	1.3801	0.227606	1.24236	unchanged
meta_1720	Mevalonic acid	0.286921	0.33412	0.271388	0.033094	0.00970219	0.0151027	0.334516	0.3074	0.240316	0.106757	0.062209	0.0182226	0.216768	0.224373	0.234648	0.0504143	0.0125178	0.251839	0.12419	0.388765	0.171245	0.0169785	0.0198534	0.0263806	-0.0165782	0.925295	0.0591491	unchanged	-0.401162	0.0532575	1.43776	unchanged	-0.383319	0.486537	0.667457	unchanged	1.69289	0.229089	1.24844	unchanged	2.4427	0.368044	1.00239	unchanged	0.126674	0.832777	0.0846051	unchanged
meta_1722		0.138808	0.0991652	0.117887	0.13644	0.16001	0.138028	0.0942604	0.10451	0.117964	0.113952	0.101726	0.178404	0.073445	0.137972	0.150591	0.17623	0.126159	0.189256	0.0502718	0.132418	0.141756	0.0531729	0.170214	0.170943	-0.168036	0.395149	0.99447	unchanged	0.0247137	0.943409	0.0453095	unchanged	-0.133333	0.762591	0.265808	unchanged	-0.140789	0.635551	0.465766	unchanged	0.178334	0.43387	0.841881	unchanged	-0.139882	0.767055	0.387584	unchanged
meta_1736		2.14605	1.61342	1.73973	0.260176	0.203624	0.147133	0.872645	0.830591	1.09925	0.105053	0.0936818	0.276465	0.636451	1.5568	0.653029	0.0654333	0.0794483	0.156957	0.596525	0.832084	1.42135	0.304382	0.104777	0.125578	-0.972515	0.0156272	1.97683	down	-0.950142	0.0814056	1.27019	unchanged	-0.948278	0.0477769	1.49184	down	-0.36248	0.5492	0.595289	unchanged	-1.01724	0.0772291	1.49184	unchanged	-0.192182	0.745196	0.291344	unchanged
meta_1737		0.292904	0.330627	0.257766	0.0814112	0.0699043	0.0605195	0.264521	0.23218	0.340163	0.0601234	0.042686	0.0669566	0.242815	0.239295	0.180185	0.0650439	0.0516947	0.0425698	0.216648	0.244094	0.244558	0.0965171	0.0366043	0.0348008	-0.0746339	0.721528	0.400599	unchanged	-0.412152	0.0671201	1.25548	unchanged	-0.321392	0.091507	1.42078	unchanged	-0.319393	0.212923	1.20615	unchanged	-0.411119	0.120745	1.3841	unchanged	-0.335148	0.551054	0.57907	unchanged
meta_1744	D-Ribose	0.333537	0.370161	0.336347	0.10754	0.0893534	0.0593172	0.385521	0.332549	0.374368	0.0724914	0.071847	0.0918131	0.309455	0.290856	0.309387	0.0612936	0.0648767	0.0578221	0.29685	0.397749	0.343752	0.0955149	0.126333	0.0984806	0.0709064	0.435257	0.928771	unchanged	-0.193187	0.046241	1.39619	down	-0.00235051	0.986948	0.0108024	unchanged	-0.117617	0.697138	0.398363	unchanged	-0.477684	0.227232	1.27334	unchanged	0.32222	0.28804	0.960927	unchanged
meta_1747	Sinapyl alcohol	0.0610838	0.12954	0.0650392	0.0607413	0.0491108	0.0558507	0.0650966	0.0502663	0.0649525	0.0410616	0.0349912	0.0384422	0.0712801	0.0683258	0.104624	0.0423907	0.0430313	0.0334627	0.100162	0.0850679	0.121881	0.0455484	0.0584769	0.0478108	-0.50372	0.375399	0.986094	unchanged	-0.0660056	0.888688	0.147342	unchanged	0.264517	0.538216	0.57853	unchanged	-0.533313	0.020441	1.89763	down	-0.479034	0.0272709	1.69964	down	-0.126083	0.427275	0.942313	unchanged
meta_1753		0.41541	0.377914	0.270009	2.39707	1.55599	2.04685	0.249952	0.435997	0.297649	1.25719	1.51209	1.35838	0.29072	0.353045	0.147965	2.28192	1.79053	1.72845	0.281076	0.136486	0.277111	1.25547	1.6961	1.23129	-0.112452	0.727467	0.497925	unchanged	-0.425515	0.298619	0.818065	unchanged	-0.614188	0.130002	1.26644	unchanged	-0.539621	0.11464	1.61433	unchanged	-0.0486655	0.837001	0.211659	unchanged	-0.520451	0.116049	1.5367	unchanged
meta_1775		4.53789	2.47112	3.20015	0.652288	0.49629	0.414735	2.93196	3.26046	3.21017	0.536204	0.476128	0.650623	1.69732	2.58483	1.42875	0.284082	0.398844	0.334593	1.58676	2.0228	1.88893	0.83752	0.554103	0.553311	-0.118734	0.70207	0.520015	unchanged	-0.838072	0.115549	1.17832	unchanged	-0.892755	0.116195	1.41005	unchanged	0.0891441	0.722071	0.425954	unchanged	-0.61955	0.103832	1.49991	unchanged	0.315115	0.344818	0.950773	unchanged
meta_1779		0.158899	0.742824	0.161696	0.0685803	0.0563829	0.0144856	0.198201	0.321539	0.253805	0.0171614	0.0175357	0.0841655	0.701763	0.192657	0.22607	0.0712382	0.0182495	0.0652437	0.787595	0.250566	0.32759	0.00989393	0.071893	0.0830232	-0.459152	0.670242	0.502632	unchanged	0.0754219	0.94408	0.0642943	unchanged	0.360986	0.714881	0.313415	unchanged	-0.230439	0.817233	0.189295	unchanged	0.150032	0.838533	0.22644	unchanged	0.24107	0.779444	0.20942	unchanged
meta_1780		0.539917	1.49128	1.03957	0.0535855	0.0393314	0.0358232	0.535524	0.518151	1.13439	0.0401738	0.0371854	0.0424958	1.14834	0.882868	1.34081	0.0328208	0.0371862	0.0316445	0.686313	0.951222	1.09673	0.0474529	0.0475528	0.0580184	-0.488942	0.441271	0.811877	unchanged	0.135014	0.764521	0.246441	unchanged	-0.167446	0.735428	0.320349	unchanged	-0.103172	0.645713	0.515586	unchanged	-0.340831	0.23326	1.22486	unchanged	0.249297	0.28929	0.958526	unchanged
meta_1782		3.19438	3.12721	4.86742	0.0660388	0.0408266	0.0105119	3.29224	2.41109	2.87053	0.0305579	0.0325507	0.0184815	3.23875	2.97118	5.86215	0.0329771	0.0460742	0.0402578	2.48026	3.99532	4.18069	0.0162828	0.02823	0.112538	-0.384066	0.263576	1.14109	unchanged	0.109593	0.801911	0.188483	unchanged	-0.0703791	0.831867	0.161517	unchanged	-0.524687	0.539358	0.709078	unchanged	0.023551	0.972084	0.0344619	unchanged	0.420078	0.725076	0.324103	unchanged
meta_1804	m-Chlorohippuric acid	1.53393	1.44001	0.7736	0.601259	0.410081	0.458585	1.49605	0.864548	0.835638	0.547385	0.337606	0.496131	0.714347	0.744064	0.756566	0.429181	0.424635	0.486591	0.631727	0.847787	0.797598	0.522706	0.402572	0.43494	-0.229573	0.599085	0.54492	unchanged	-0.758654	0.166022	1.19235	unchanged	-0.71874	0.170152	1.27474	unchanged	-0.0899011	0.746265	0.358443	unchanged	-0.13307	0.538269	0.642905	unchanged	-0.111905	0.622766	0.574624	unchanged
meta_1812		1.17544	0.797414	1.04142	0.302658	0.328137	0.160837	0.975589	1.22785	1.22277	0.164698	0.204738	0.25346	0.706196	0.663192	0.82169	0.205206	0.18517	0.157581	0.962601	0.973931	0.918355	0.357653	0.292462	0.252313	0.184801	0.381516	0.851511	unchanged	-0.460171	0.116428	1.23123	unchanged	-0.0783779	0.679988	0.410057	unchanged	-0.345837	0.405695	0.856124	unchanged	-0.530765	0.255512	1.19056	unchanged	0.188983	0.581246	0.628825	unchanged
meta_1819	Tridecanoic acid (Tridecylic acid)	0.208965	0.281792	0.167565	0.335745	0.192348	0.19257	0.113884	0.0859492	0.108667	0.134882	0.136796	0.247495	0.05475	0.134553	0.0975664	0.374126	0.193919	0.196412	0.634258	0.106452	0.281606	0.973505	0.249699	0.22854	-1.09352	0.0650539	1.806	unchanged	-1.1984	0.0443477	1.36239	down	0.634977	0.518651	0.605549	unchanged	-0.47311	0.332979	0.970789	unchanged	0.0851099	0.858238	0.187961	unchanged	1.01039	0.425396	0.918565	unchanged
meta_1823		0.376177	0.61954	0.452126	0.461827	0.203581	0.238984	0.453218	0.331141	0.518205	0.218264	0.218116	0.238663	0.437514	0.285128	0.425045	0.202299	0.209846	0.0955993	0.239548	0.418967	0.506398	0.149781	0.260081	0.175954	-0.15255	0.62249	0.487913	unchanged	-0.335176	0.32177	0.825633	unchanged	-0.313681	0.426159	0.712768	unchanged	-0.421968	0.444244	0.888029	unchanged	-0.832846	0.239739	1.17699	unchanged	-0.6265	0.321213	1.15244	unchanged
meta_1828	sn-Glycerol 3-phosphoethanolamine	0.144559	0.115416	0.115371	0.0637773	0.0743296	0.08601	0.156227	0.127301	0.116576	0.0685417	0.115697	0.0794511	0.105151	0.0966618	0.0844691	0.0909775	0.0902011	0.0627596	0.100333	0.0667489	0.0950312	0.155369	0.0986642	0.052903	0.0921522	0.619737	0.581687	unchanged	-0.390786	0.0723285	1.27898	unchanged	-0.51803	0.0573871	1.453	unchanged	0.234589	0.465169	0.793488	unchanged	0.122264	0.593298	0.530471	unchanged	0.453686	0.451543	0.881156	unchanged
meta_1841	2-keto-D-Gluconic acid	0.134325	0.121884	0.113936	0.237929	0.292236	0.28575	0.106906	0.126472	0.0872137	0.275056	0.102714	0.396529	0.104438	0.105866	0.147655	0.233602	0.154635	0.336605	0.0821213	0.160334	0.114301	0.148826	0.147414	0.179444	-0.207356	0.286571	1.19318	unchanged	-0.0482931	0.810517	0.252022	unchanged	-0.053154	0.864778	0.142857	unchanged	-0.0755294	0.886911	0.111752	unchanged	-0.170753	0.630126	0.491998	unchanged	-0.778413	0.0083733	1.81133	down
meta_1844	Pectin (Galacturonic acid)	0.219125	0.151431	0.188087	0.0896046	0.0660875	0.0712062	0.151502	0.178542	0.171822	0.0882073	0.0570111	0.0941344	0.149491	0.12829	0.212598	0.0573077	0.0595932	0.0598084	0.14858	0.188575	0.18011	0.0737834	0.0638186	0.0624239	-0.154625	0.444781	0.936626	unchanged	-0.188033	0.518603	0.573968	unchanged	-0.111023	0.587533	0.495188	unchanged	0.0770925	0.777416	0.333896	unchanged	-0.360669	0.142213	1.48449	unchanged	-0.18186	0.345096	1.03214	unchanged
meta_1863		0.338095	0.284118	0.293987	0.314854	0.282335	0.282099	0.314807	0.346809	0.338778	0.297525	0.213045	0.254773	0.325367	0.283922	0.306744	0.294287	0.277477	0.258734	0.279481	0.398624	0.306677	0.277444	0.321725	0.262957	0.126833	0.233892	1.15975	unchanged	-0.000263497	0.997969	0.00785485	unchanged	0.104141	0.607426	0.521719	unchanged	-0.200229	0.257311	1.21078	unchanged	-0.0823578	0.338297	0.945239	unchanged	-0.028435	0.799116	0.386039	unchanged
meta_1868		5.5463	5.75455	3.90957	2.93506	4.71097	5.19417	2.10827	3.88634	5.43201	3.51583	5.4166	5.21726	2.84968	6.45341	3.54987	1.96159	3.47017	3.74629	4.08692	3.42438	4.14174	7.35937	8.51278	4.73728	-0.41266	0.336622	1.10889	unchanged	-0.242959	0.573088	0.475621	unchanged	-0.384353	0.1687	1.25916	unchanged	0.140104	0.658289	0.510031	unchanged	-0.484406	0.241879	1.11423	unchanged	0.682637	0.133788	1.40455	unchanged
meta_1869		111.683	44.4006	69.0957	90.3477	33.0112	70.564	52.506	82.4315	46.6272	119.149	52.008	66.6902	20.6314	40.0507	54.558	34.059	48.1225	70.4938	63.5858	41.032	70.5283	75.2764	56.1898	55.2848	-0.310587	0.563118	0.722764	unchanged	-0.966428	0.195718	1.05127	unchanged	-0.362513	0.499692	0.657431	unchanged	0.294555	0.609982	0.510512	unchanged	-0.345015	0.533812	0.624176	unchanged	-0.0543675	0.904156	0.232601	unchanged
meta_1870		118.84	121.524	118.312	155.973	133.627	118.464	112.423	136.378	117.439	114.196	99.7216	114.851	111.275	52.1492	92.4916	130.7	76.5747	80.6846	84.1696	106.531	111.911	117.681	107.422	116.145	0.0301081	0.763587	0.263324	unchanged	-0.487013	0.188144	1.14938	unchanged	-0.245212	0.157067	1.30691	unchanged	-0.311724	0.120871	1.52368	unchanged	-0.502931	0.136328	1.36982	unchanged	-0.257978	0.169885	1.41072	unchanged
meta_1882		0.544684	0.527284	0.771401	0.0386643	0.0277989	0.0230897	0.36604	0.307569	0.592893	0.0335602	0.0218232	0.0191127	0.520257	0.440385	0.78292	0.0293766	0.0285771	0.0201231	0.46323	0.604219	0.681319	0.0218991	0.0118636	0.0263417	-0.541496	0.177166	1.31821	unchanged	-0.0803077	0.811433	0.234045	unchanged	-0.0760066	0.771731	0.239202	unchanged	-0.265573	0.476641	0.792202	unchanged	-0.197846	0.529787	0.658918	unchanged	-0.575268	0.194201	1.2284	unchanged
meta_1899	Primidone	0.11041	0.090289	0.0694858	0.0420831	0.039819	0.0424733	0.0839996	0.0991079	0.105177	0.103229	0.0655946	0.0767618	0.0686081	0.0535848	0.0925119	0.0552872	0.0491358	0.0472074	0.0846668	0.101572	0.0928169	0.0701424	0.0573812	0.073061	0.0935446	0.682342	0.36892	unchanged	-0.331595	0.321909	0.827686	unchanged	0.0466056	0.83368	0.20095	unchanged	0.981526	0.0677635	1.79262	unchanged	0.285858	0.0527972	1.70484	unchanged	0.68951	0.0310139	1.84644	up
meta_1912	O-Succinyl-L-homoserine	0.027129	0.0364521	0.046531	0.0196087	0.0133323	0.0117148	0.0479127	0.0356782	0.034608	0.0161315	0.0174072	0.0125408	0.0329845	0.0298088	0.0588086	0.0114837	0.012244	0.0125395	0.0340354	0.0379336	0.0500799	0.0505551	0.0132098	0.0146315	0.102244	0.72267	0.505524	unchanged	0.143193	0.743329	0.253596	unchanged	0.148487	0.61979	0.493715	unchanged	0.0452776	0.87591	0.134929	unchanged	-0.300185	0.365169	0.976043	unchanged	0.81194	0.455821	0.870873	unchanged
meta_1960	N-Acetyl-D-glucosamine	0.103132	0.120982	0.184633	0.0496023	0.0441413	0.0362635	0.250815	0.132116	0.120053	0.0568895	0.0310431	0.0427293	0.12277	0.111546	0.230308	0.0475684	0.0552708	0.0357548	0.135607	0.121584	0.204709	0.0688049	0.0399462	0.0551944	0.299304	0.560063	0.760137	unchanged	0.184855	0.704739	0.29839	unchanged	0.176372	0.64543	0.452912	unchanged	0.00724717	0.98094	0.0154816	unchanged	0.0922747	0.701012	0.374557	unchanged	0.334625	0.310928	1.08442	unchanged
meta_1963		0.225337	0.199364	0.208911	0.285233	0.287962	0.306488	0.169956	0.204921	0.176704	0.233556	0.155065	0.333258	0.17132	0.220595	0.223001	0.318775	0.185558	0.318708	0.0914964	0.256926	0.194984	0.0974204	0.306748	0.301207	-0.200028	0.113222	1.59641	unchanged	-0.0432117	0.75965	0.284872	unchanged	-0.22157	0.598297	0.495922	unchanged	-0.285225	0.415199	0.882214	unchanged	-0.0960215	0.713379	0.378507	unchanged	-0.318593	0.488042	0.842556	unchanged
meta_1999	Sinapic acid	0.126389	0.130518	0.109831	0.329838	0.192672	0.220961	0.155374	0.130483	0.15597	0.21828	0.131695	0.205627	0.134941	0.143497	0.144232	0.203655	0.273937	0.19232	0.109576	0.155425	0.157585	0.248653	0.384269	0.12671	0.268732	0.0808327	1.64397	unchanged	0.204781	0.0801598	1.29243	unchanged	0.204493	0.360614	0.888845	unchanged	-0.420223	0.287351	1.10441	unchanged	-0.150303	0.648132	0.485521	unchanged	0.0310255	0.953456	0.0428729	unchanged
meta_2001	D-Quinovose	0.306605	0.364046	0.365959	0.0751167	0.0371183	0.0493819	0.446896	0.419925	0.353271	0.0564721	0.0778898	0.068869	0.266874	0.256403	0.376794	0.0524569	0.0558761	0.0472816	0.447003	0.439685	0.498765	0.0706934	0.0751099	0.0855129	0.235117	0.154447	1.47088	unchanged	-0.203764	0.369888	0.790264	unchanged	0.418484	0.0125182	1.63815	up	0.330542	0.355062	0.977942	unchanged	-0.054601	0.876303	0.170639	unchanged	0.517288	0.162844	1.25587	unchanged
meta_2002		1.53965	1.56255	2.86668	0.0571955	0.036957	0.0622088	1.58168	1.46509	1.86763	0.0542595	0.0399795	0.0751604	1.57424	2.30599	3.36956	0.102338	0.0507879	0.0389267	1.34786	2.14959	2.12988	0.0752222	0.0483457	0.0651277	-0.280446	0.511072	0.719505	unchanged	0.280477	0.565718	0.466111	unchanged	-0.0850132	0.83713	0.159818	unchanged	0.115545	0.75256	0.3761	unchanged	0.296618	0.614997	0.533114	unchanged	0.271177	0.382686	0.851676	unchanged
meta_2004		0.487089	0.717046	0.500909	0.107096	0.0687765	0.0979151	0.654303	0.545437	0.556909	0.0649717	0.0587657	0.0585628	0.530102	0.423885	0.653215	0.090572	0.0824013	0.100972	0.479346	0.71997	0.572235	0.128724	0.0612697	0.0897291	0.0430167	0.8482	0.285305	unchanged	-0.0852586	0.760119	0.29238	unchanged	0.0552032	0.838982	0.207037	unchanged	-0.58674	0.114119	1.65884	unchanged	0.000832528	0.996975	0.0252157	unchanged	0.0309403	0.935678	0.0990346	unchanged
meta_2018	Stavudine	0.262075	0.174547	0.358337	0.16342	0.131471	0.164768	0.22801	0.229663	0.283591	0.296474	0.125332	0.0144643	0.293696	0.22068	0.426762	0.167376	0.0120406	0.0114754	0.213531	0.302253	0.301103	0.0149536	0.165647	0.151048	-0.100893	0.774851	0.326052	unchanged	0.243526	0.577471	0.448139	unchanged	0.0392562	0.911441	0.145055	unchanged	-0.0753413	0.933265	0.165454	unchanged	-1.26781	0.22289	1.26672	unchanged	-0.470906	0.469802	0.89036	unchanged
meta_2044	Pseudouridine	7.98842	9.26515	12.9077	0.0169174	0.058582	0.0549814	12.9747	10.2998	7.83907	0.0570507	0.0544592	0.0814426	7.42346	8.21973	10.2968	0.0332216	0.0648894	0.0184672	4.62877	9.22901	10.9609	0.0938634	0.0738463	0.0833749	0.0448475	0.886671	0.252325	unchanged	-0.217519	0.465946	0.632199	unchanged	-0.28127	0.500933	0.590095	unchanged	0.564409	0.270378	1.17498	unchanged	-0.162539	0.820326	0.260558	unchanged	0.944336	0.0776556	1.68133	unchanged
meta_2047		3.03286	3.51028	5.84406	0.102286	0.0589584	0.0256473	2.31544	2.3128	3.57739	0.103683	0.059515	0.09824	3.58912	3.46613	7.85512	0.0254516	0.0482683	0.041005	1.90347	5.03406	3.86576	0.100242	0.0866395	0.0792453	-0.594164	0.247687	1.20715	unchanged	0.267466	0.649086	0.363927	unchanged	-0.197379	0.696856	0.327319	unchanged	0.484272	0.405724	0.895738	unchanged	-0.70402	0.393754	0.905595	unchanged	0.509917	0.356354	0.927016	unchanged
meta_2049	3-Hydroxycapric acid	1.76223	2.8281	3.34144	0.0370098	0.0214739	0.0124157	3.05259	1.4855	2.27001	0.0276313	0.0233286	0.0311399	3.19905	2.85839	4.73655	0.0174845	0.0293701	0.0114485	1.79296	2.82828	2.88272	0.0371317	0.0284379	0.0371351	-0.22039	0.594697	0.468331	unchanged	0.444512	0.270631	0.855335	unchanged	-0.0799914	0.82014	0.183428	unchanged	0.211606	0.661834	0.512779	unchanged	-0.2822	0.66392	0.466798	unchanged	0.534656	0.276013	1.06563	unchanged
meta_2056	Myristoleic acid	0.152193	0.24962	0.155154	0.116191	0.0957583	0.115864	0.0672906	0.0527056	0.0504367	0.0686017	0.135256	0.220055	0.0575184	0.07111	0.0654454	0.562802	0.113874	0.13754	0.881635	0.0728433	0.255394	1.39024	0.13573	0.116748	-1.70839	0.0530253	1.86787	unchanged	-1.52099	0.0613275	1.43798	unchanged	1.11919	0.468529	0.691262	unchanged	0.370889	0.542127	0.76304	unchanged	1.31253	0.382024	0.952483	unchanged	2.32513	0.407492	0.983079	unchanged
meta_2078	Homocitrate	0.745449	0.308315	0.692862	0.14125	0.0798563	0.0716408	0.453277	0.641407	0.468018	0.0215517	0.101319	0.10307	0.435722	0.445765	0.406631	0.0529556	0.0794162	0.0657499	0.374753	0.451952	0.322176	0.22984	0.117951	0.10032	-0.160528	0.713339	0.478017	unchanged	-0.439306	0.382821	0.779063	unchanged	-0.60434	0.282609	1.0174	unchanged	-0.373711	0.557439	0.600357	unchanged	-0.563266	0.28533	1.10281	unchanged	0.614207	0.341315	0.977611	unchanged
meta_2083	Marmesin	0.0782887	0.172791	0.28199	0.0234188	0.00731716	0.0160739	0.149389	0.127019	0.239832	0.0406037	0.0038415	0.0104301	0.218683	0.124216	0.316565	0.0142676	0.0162977	0.0157116	0.0367062	0.271168	0.247154	0.0239534	0.0113381	0.0598263	-0.0462818	0.939293	0.0372229	unchanged	0.306972	0.630166	0.388459	unchanged	0.05824	0.942424	0.110279	unchanged	0.229346	0.841869	0.182788	unchanged	-0.0165179	0.973147	0.0299197	unchanged	1.0229	0.385384	0.887576	unchanged
meta_2085		0.0928906	0.200775	0.109775	0.065302	0.0532723	0.063882	0.141307	0.144099	0.12467	0.042097	0.0317662	0.0306064	0.105732	0.0907848	0.17089	0.0314229	0.0469272	0.0316021	0.114465	0.186842	0.118307	0.0318046	0.0456823	0.0395893	0.0235349	0.953791	0.0966803	unchanged	-0.13498	0.788152	0.260761	unchanged	0.0567036	0.90227	0.124258	unchanged	-0.804468	0.0078731	1.93623	down	-0.730674	0.0225248	1.74179	down	-0.640103	0.0170076	1.82332	down
meta_2092	Myristic acid	2.13815	2.81721	2.02433	2.27026	1.75878	2.26183	1.89106	1.57791	1.15073	1.782	2.00322	2.84024	1.21296	1.36987	1.57123	4.32896	1.95098	1.97447	5.86738	1.71307	3.08645	10.2311	2.95137	2.51209	-0.595364	0.0755249	1.58729	unchanged	-0.748642	0.0467339	1.42273	down	0.611907	0.421348	0.761075	unchanged	0.0747612	0.779152	0.363577	unchanged	0.391906	0.496103	0.738014	unchanged	1.31894	0.336919	1.10653	unchanged
meta_2093		0.132032	0.19919	0.11301	0.174949	0.141921	0.127163	0.134328	0.180568	0.119294	0.159127	0.106175	0.153529	0.112921	0.115805	0.14641	0.134954	0.149945	0.121544	0.155916	0.129289	0.136864	0.169396	0.134953	0.144609	-0.03298	0.922247	0.141852	unchanged	-0.243896	0.481646	0.634093	unchanged	-0.0738314	0.808627	0.268736	unchanged	-0.0842961	0.721906	0.375874	unchanged	-0.127614	0.495521	0.715864	unchanged	0.0159161	0.930003	0.073951	unchanged
meta_2126		4.90767	3.5803	2.60018	0.211915	0.226579	0.119949	2.41155	2.30459	3.14086	0.29481	0.287404	1.28639	1.75765	3.73958	1.78437	0.164615	0.139602	0.0607224	2.50974	2.41704	2.09181	0.485967	0.216178	0.990383	-0.496969	0.243974	1.31454	unchanged	-0.606691	0.247096	0.90036	unchanged	-0.659766	0.175812	1.28595	unchanged	1.74248	0.318313	1.19361	unchanged	-0.613754	0.231707	1.14747	unchanged	1.5997	0.235897	1.26767	unchanged
meta_2128		1.43955	0.926996	0.84732	2.91644	1.15339	1.31529	0.715126	0.938213	1.48385	3.12479	3.34186	3.02379	0.741674	0.866996	0.63652	2.17467	1.9926	2.26034	0.791369	0.744924	0.801903	6.97575	2.38651	2.76113	-0.0348385	0.935114	0.173323	unchanged	-0.517474	0.217475	1.02289	unchanged	-0.458916	0.255708	1.1214	unchanged	0.817497	0.131923	1.57421	unchanged	0.255306	0.600974	0.582418	unchanged	1.17074	0.263196	1.17161	unchanged
meta_2159		0.0639923	1.78954	2.48623	0.0236692	0.0134439	0.0119558	2.06603	1.76018	1.48547	0.0609298	0.013472	0.0258174	1.22783	1.97314	1.63876	0.0110436	0.0159307	0.0155837	0.867328	1.65194	1.97933	0.0162024	0.0204354	0.0167355	0.291554	0.700257	0.528826	unchanged	0.15731	0.842282	0.184399	unchanged	0.0518623	0.951173	0.0879905	unchanged	1.03028	0.353224	1.00957	unchanged	-0.205381	0.62919	0.510518	unchanged	0.121311	0.742603	0.218841	unchanged
meta_2168	Sedoheptulose	0.132201	0.117691	0.112992	0.179993	0.105189	0.108074	0.117555	0.136687	0.140126	0.0904079	0.144831	0.151465	0.0874491	0.0935166	0.0771433	0.121905	0.126179	0.131014	0.878969	0.0986848	0.231658	0.183342	0.101423	0.137626	0.120029	0.314999	0.951571	unchanged	-0.491529	0.0104516	1.4856	down	1.73661	0.36233	0.877591	unchanged	-0.0242411	0.947702	0.0490686	unchanged	-0.0529015	0.865263	0.180998	unchanged	0.103109	0.789744	0.255489	unchanged
meta_2170		0.314387	0.306391	0.673085	0.0683848	0.0418921	0.0450506	0.225165	0.216178	0.276875	0.0432395	0.0437752	0.0483258	0.177153	0.305488	0.263398	0.0330026	0.0323607	0.0560681	0.267021	0.316356	0.333249	0.0397488	0.0590214	0.0628403	-0.849191	0.251776	1.26971	unchanged	-0.794363	0.266771	0.945199	unchanged	-0.49728	0.407965	0.795156	unchanged	-0.198719	0.510651	0.752886	unchanged	-0.355172	0.379034	0.849307	unchanged	0.0572073	0.858407	0.0316856	unchanged
meta_2171		3.38597	2.01481	3.98903	0.0211272	0.0217797	0.0166828	1.6643	2.3137	2.39534	0.0778954	0.0185711	0.01655	1.81676	2.41984	4.05485	0.0215588	0.0182236	0.0144518	2.4693	1.94749	3.58726	0.0243568	0.0198866	0.0268813	-0.559048	0.220972	1.34735	unchanged	-0.179471	0.701559	0.351398	unchanged	-0.230367	0.576435	0.510658	unchanged	0.923399	0.469662	0.791331	unchanged	-0.135858	0.532703	0.653313	unchanged	0.255289	0.21685	1.21209	unchanged
meta_2192		9.977	9.82465	8.67163	11.7531	5.69394	8.95606	5.7412	9.29436	9.58878	8.91261	7.21874	8.92089	8.23992	4.58185	6.96077	9.56122	10.1333	9.8114	8.69385	4.61875	8.51973	9.18615	12.8486	4.6204	-0.209523	0.412244	1.03425	unchanged	-0.525381	0.0996756	1.28403	unchanged	-0.383142	0.232957	1.14479	unchanged	-0.0757706	0.82595	0.265628	unchanged	0.160296	0.615109	0.559936	unchanged	0.0137066	0.978792	0.0869847	unchanged
meta_2195		0.597436	0.731529	0.505596	0.692786	0.648368	0.504803	0.585576	0.655413	0.584939	0.72155	0.391353	0.637227	0.591019	0.471934	0.487669	0.653089	0.606731	0.590589	0.623004	0.496601	0.558234	0.725088	0.583136	0.633318	-0.0068058	0.970108	0.0783007	unchanged	-0.242589	0.294331	0.86552	unchanged	-0.128832	0.534636	0.624897	unchanged	-0.0769069	0.796799	0.273734	unchanged	0.00347561	0.982073	0.0181837	unchanged	0.0728339	0.675988	0.469348	unchanged
meta_2198		1.78388	1.86972	1.31711	0.13988	0.0942638	0.0845845	1.36669	1.34297	1.9222	0.102468	0.117968	0.122817	1.29018	1.3191	0.917267	0.0784303	0.0697982	0.0520994	1.08636	1.2797	1.28332	0.16709	0.118169	0.0934142	-0.10186	0.681518	0.493745	unchanged	-0.495194	0.0938134	1.20106	unchanged	-0.445799	0.110658	1.38918	unchanged	0.106944	0.687948	0.468406	unchanged	-0.669965	0.132381	1.42784	unchanged	0.248627	0.510559	0.658436	unchanged
meta_2203		10.1866	6.43217	9.13144	0.0418538	0.044593	0.0135287	5.40932	10.2382	4.21576	0.0280559	0.0407468	0.0664808	3.93342	5.1699	3.94016	0.0235983	0.0324628	0.0148952	3.91003	3.45968	4.17249	0.0406372	0.0339214	0.0315807	-0.37448	0.423877	0.942616	unchanged	-0.981255	0.049612	1.41145	down	-1.15767	0.0472572	1.61993	down	0.436339	0.478462	0.815487	unchanged	-0.494645	0.449918	0.798513	unchanged	0.0863121	0.858103	0.232491	unchanged
meta_2204		4.91609	5.318	7.71423	0.0269506	0.0256188	0.0272062	6.91689	5.61083	4.43266	0.204332	0.0371449	0.033002	4.36546	6.67604	10.3587	0.0129225	0.0352761	0.027504	6.22245	4.61767	9.94536	0.0628871	0.0407111	0.032961	-0.08168	0.785795	0.217404	unchanged	0.253773	0.59766	0.433109	unchanged	0.211727	0.63501	0.46721	unchanged	1.78268	0.369068	0.988135	unchanged	-0.0756076	0.855229	0.209557	unchanged	0.775506	0.168854	1.47116	unchanged
meta_2233		0.216809	0.538165	0.317468	0.201843	0.098709	0.099252	0.448605	0.353624	0.755096	0.175473	0.144444	0.125698	0.413158	0.269749	2.26717	0.133664	0.0932592	0.108761	0.230949	0.696729	0.345009	0.173996	0.149895	0.154637	0.538169	0.355977	1.00096	unchanged	1.45985	0.433669	0.668373	unchanged	0.246978	0.716078	0.368841	unchanged	0.156504	0.712113	0.38073	unchanged	-0.252187	0.605071	0.547992	unchanged	0.25931	0.526554	0.592141	unchanged
meta_2257		0.799194	0.682757	0.6617	0.55913	0.505703	0.397685	0.698486	0.84959	0.863867	0.508233	0.480312	0.530933	0.543212	0.562582	0.672331	0.401948	0.476044	0.575085	0.718646	0.74533	0.56022	0.623192	0.428041	0.583054	0.170125	0.261791	1.05788	unchanged	-0.269713	0.106758	1.19172	unchanged	-0.0827211	0.611452	0.492321	unchanged	0.0551218	0.733904	0.412393	unchanged	-0.00934131	0.965854	0.0325664	unchanged	0.160208	0.495732	0.731927	unchanged
meta_2258		0.246294	0.1458	0.190402	0.26857	0.18386	0.156404	0.213866	0.259391	0.201551	0.170549	0.14442	0.201327	0.230186	0.193872	0.223453	0.196475	0.196212	0.16534	0.212582	0.256556	0.179147	0.190266	0.205988	0.17089	0.212228	0.426495	0.801205	unchanged	0.152656	0.543942	0.529414	unchanged	0.154378	0.584381	0.522076	unchanged	-0.237849	0.47349	0.764833	unchanged	-0.125712	0.672094	0.463584	unchanged	-0.10233	0.726263	0.484628	unchanged
meta_2269	2-Dehydro-3-deoxy-D-gluconate	0.338908	0.390688	0.29285	0.35048	0.260737	0.249197	0.429503	0.452698	0.405676	0.288965	0.230571	0.214497	0.364798	0.293269	0.363842	0.265395	0.231954	0.199954	0.344061	0.313519	0.445278	0.312812	0.304379	0.277388	0.332971	0.0699545	1.70652	unchanged	-0.00075541	0.996378	0.0264443	unchanged	0.109224	0.615219	0.465606	unchanged	-0.229186	0.349225	1.01285	unchanged	-0.303247	0.233158	1.16299	unchanged	0.0561769	0.762654	0.228838	unchanged
meta_2270		0.178672	0.2339	0.319072	0.041088	0.0295946	0.0629518	0.343559	0.247924	0.242025	0.0498025	0.0260337	0.0518577	0.192222	0.222918	0.274038	0.0296954	0.0297926	0.0334543	0.232613	0.253936	0.268526	0.0715576	0.0549162	0.0528158	0.188055	0.554122	0.755284	unchanged	-0.0862653	0.782993	0.252823	unchanged	0.0454781	0.868308	0.194275	unchanged	-0.065601	0.884932	0.158842	unchanged	-0.523883	0.299229	1.10293	unchanged	0.424001	0.268003	1.0833	unchanged
meta_2271		0.436049	1.25083	0.526949	0.103687	0.0808994	0.0708748	0.430755	0.96703	0.367555	0.0894041	0.0695837	0.0756991	1.03781	0.195744	0.656814	0.0737569	0.0336771	0.00803979	1.00218	0.307357	0.793696	0.0740408	0.0245332	0.027898	-0.326599	0.667004	0.503603	unchanged	-0.227878	0.776269	0.254204	unchanged	-0.0739361	0.916654	0.129414	unchanged	-0.122366	0.581074	0.618889	unchanged	-1.14554	0.118821	1.45252	unchanged	-1.01429	0.0969253	1.45874	unchanged
meta_2274		0.266158	0.252753	0.317569	0.196877	0.14974	0.158726	0.292944	0.362905	0.230066	0.209673	0.0806335	0.1773	0.285602	0.162614	0.262621	0.115214	0.127931	0.147873	0.214776	0.333025	0.323778	0.141841	0.243843	0.183307	0.0828361	0.728081	0.378393	unchanged	-0.234813	0.397717	0.729757	unchanged	0.0592991	0.802276	0.286193	unchanged	-0.11197	0.784183	0.308734	unchanged	-0.370028	0.102918	1.44247	unchanged	0.171143	0.566963	0.460135	unchanged
meta_2279		0.401174	0.520929	0.456564	0.0327874	0.027667	0.0275902	0.557782	0.408564	0.48691	0.00932977	0.0247704	0.0284984	0.436134	0.376819	0.528483	0.0140429	0.0295671	0.0111511	0.430543	0.608255	0.525901	0.0269503	0.0319079	0.0384552	0.0760135	0.677137	0.57272	unchanged	-0.0394971	0.836265	0.211748	unchanged	0.18261	0.380608	0.830185	unchanged	-0.492104	0.282682	1.13559	unchanged	-0.685084	0.184597	1.35424	unchanged	0.144403	0.470421	0.651413	unchanged
meta_2315		0.52696	0.683796	0.437824	0.681389	0.648434	0.520322	0.598995	0.613894	0.565128	0.718132	0.40705	0.584753	0.542105	0.429315	0.447341	0.683242	0.583686	0.602541	0.577025	0.440448	0.511556	0.723572	0.545141	0.596513	0.109045	0.611949	0.589389	unchanged	-0.216592	0.410965	0.705435	unchanged	-0.108609	0.659245	0.45849	unchanged	-0.113696	0.678901	0.458162	unchanged	0.0149897	0.917685	0.107841	unchanged	0.0117127	0.947913	0.125743	unchanged
meta_2316	L-Cystine	0.841664	0.492818	0.626739	1.50826	1.28837	1.20473	0.599643	0.629617	0.623233	1.1584	0.0987768	0.156816	0.351049	0.530967	0.284179	1.40141	0.0799837	1.18136	0.328573	0.457886	0.386068	0.152609	1.19028	1.18822	-0.0822848	0.755873	0.429121	unchanged	-0.749943	0.10899	1.16675	unchanged	-0.742131	0.109282	1.38237	unchanged	-1.50071	0.120911	1.62174	unchanged	-0.587575	0.389554	0.90308	unchanged	-0.660719	0.289754	1.20229	unchanged
meta_2320		0.883303	0.974278	0.991945	0.599202	0.316535	0.347416	0.721115	0.739207	0.90428	0.364105	0.587194	0.256204	0.977396	0.658956	2.15806	0.427473	0.415689	0.225258	0.71406	1.02243	0.891727	0.377577	0.433917	0.174757	-0.269124	0.0902996	1.61996	unchanged	0.413154	0.561427	0.491163	unchanged	-0.116637	0.504867	0.612988	unchanged	-0.0650045	0.895339	0.187047	unchanged	-0.241551	0.592594	0.562256	unchanged	-0.357004	0.482595	0.805673	unchanged
meta_2327		0.537966	0.710359	1.25751	0.655315	0.399821	0.516169	1.10642	0.810666	0.779668	0.34607	0.720471	0.44564	0.567149	0.534665	1.46796	0.510849	0.50056	0.343098	0.518597	0.903811	0.947513	0.479249	0.474278	0.348132	0.105931	0.809217	0.36808	unchanged	0.0363461	0.957682	0.0171357	unchanged	-0.0804546	0.869731	0.120565	unchanged	-0.0553337	0.891323	0.168958	unchanged	-0.214196	0.478195	0.728698	unchanged	-0.271613	0.365273	1.01823	unchanged
meta_2333		0.220354	0.364137	0.258055	0.47282	0.339327	0.372079	0.125961	0.0925407	0.100728	0.325922	0.472161	0.537543	0.0877812	0.122356	0.126577	0.882627	0.375696	0.351178	1.47223	0.128692	0.334463	2.08953	0.382493	0.287193	-1.40016	0.0493864	1.85554	down	-1.32323	0.0502566	1.44094	unchanged	1.1998	0.475558	0.682469	unchanged	0.173572	0.540496	0.704605	unchanged	0.442669	0.501799	0.725051	unchanged	1.22031	0.46469	0.873018	unchanged
meta_2341		0.20495	0.22382	0.241693	0.229115	0.19101	0.178544	0.192812	0.206465	0.210662	0.213914	0.148049	0.184905	0.150003	0.153717	0.192192	0.179833	0.214667	0.196253	0.183682	0.186871	0.193314	0.198326	0.176489	0.230903	-0.136495	0.189514	1.35645	unchanged	-0.435075	0.0299051	1.4152	down	-0.249802	0.0700727	1.5178	unchanged	-0.130565	0.51976	0.69759	unchanged	-0.0192028	0.892971	0.14788	unchanged	0.0168881	0.919872	0.0558346	unchanged
meta_2365	L-Cysteine	0.677489	0.715977	0.915663	0.109045	0.045996	0.0667164	0.905618	0.90086	0.5384	0.0583035	0.0303027	0.0168068	0.733084	0.472843	0.88926	0.0145379	0.0385396	0.0431537	0.519067	0.684587	0.527409	0.0716713	0.0873401	0.0807634	0.0221637	0.938079	0.136	unchanged	-0.14027	0.647418	0.421742	unchanged	-0.415691	0.109054	1.28178	unchanged	-1.07293	0.166882	1.39649	unchanged	-1.2044	0.138902	1.39325	unchanged	0.112699	0.780122	0.143957	unchanged
meta_2380	Pentadecanoic Acid	1.77649	2.69686	1.95777	2.6602	1.95047	2.51827	1.041	1.04098	1.03229	2.07285	2.81968	3.08139	0.852475	1.04394	1.39235	5.0394	2.89617	1.90333	7.21229	1.32754	2.93404	9.78044	3.10523	2.29117	-1.04617	0.0591138	1.86637	unchanged	-0.967529	0.044542	1.39606	down	0.83521	0.440165	0.735259	unchanged	0.161603	0.495032	0.761815	unchanged	0.464812	0.433597	0.834213	unchanged	1.09011	0.375457	1.02594	unchanged
meta_2385	L-homocysteic acid	0.0790335	0.082111	0.0781134	0.0873943	0.0720689	0.0596013	0.062471	0.0793003	0.082061	0.0810239	0.0507252	0.0691463	0.0516222	0.0592584	0.0631272	0.069622	0.0807175	0.0680862	0.0670338	0.0667021	0.0638354	0.0768662	0.0632414	0.0674007	-0.0961482	0.491105	0.89526	unchanged	-0.459414	0.0148785	1.5532	down	-0.276193	0.00104889	1.75988	down	-0.12491	0.63858	0.509281	unchanged	-0.00421244	0.982587	0.0354626	unchanged	-0.0781861	0.697741	0.432874	unchanged
meta_2392	Phosphorylcholine	0.093346	0.0532304	0.0560595	0.0746805	0.0522176	0.0838997	0.0628813	0.0856035	0.0507225	0.0769156	0.0909369	0.0759381	0.0386852	0.0306515	0.0330682	0.0829808	0.088761	0.0594078	0.0523406	0.0304194	0.037974	0.142825	0.0830269	0.0437234	-0.0246198	0.948206	0.152344	unchanged	-0.984604	0.118292	1.27893	unchanged	-0.747059	0.157109	1.25397	unchanged	0.209783	0.375308	0.918031	unchanged	0.132968	0.629511	0.482069	unchanged	0.354829	0.57394	0.633238	unchanged
meta_2401		0.264735	0.240234	0.263972	0.355683	0.218668	0.296635	0.249446	0.297537	0.425	0.476864	0.353107	0.46658	0.363282	0.60547	0.214199	0.469481	0.497791	0.300557	0.392754	0.279298	0.237218	0.396338	0.375538	0.456736	0.338059	0.324809	1.08881	unchanged	0.621447	0.349646	0.871782	unchanged	0.241838	0.420524	0.77414	unchanged	0.573957	0.0647405	1.61877	unchanged	0.541637	0.157354	1.30035	unchanged	0.496307	0.0751973	1.47212	unchanged
meta_2410		0.107838	0.109739	0.16853	0.0190746	0.014922	0.0140872	0.0732558	0.0846622	0.112377	0.0171858	0.014447	0.0174413	0.097931	0.100382	0.175148	0.0156494	0.0135793	0.0129467	0.082521	0.130204	0.137838	0.0153661	0.0175162	0.0182631	-0.514465	0.186487	1.3457	unchanged	-0.0480452	0.902596	0.13296	unchanged	-0.139327	0.677138	0.354487	unchanged	0.029412	0.86621	0.19763	unchanged	-0.189146	0.340197	0.965858	unchanged	0.0890578	0.602808	0.413727	unchanged
meta_2411		0.263972	0.230039	0.217628	0.0599482	0.0467813	0.0396591	0.254438	0.228433	0.260679	0.0509716	0.0355981	0.0478381	0.171651	0.183409	0.249812	0.0406135	0.0410153	0.0427479	0.171615	0.254112	0.20064	0.0464997	0.0555186	0.0516649	0.0632833	0.569039	0.617877	unchanged	-0.234514	0.288868	0.903029	unchanged	-0.184138	0.378561	0.800038	unchanged	-0.123187	0.627172	0.520625	unchanged	-0.235088	0.342077	1.02319	unchanged	0.0701559	0.735035	0.24113	unchanged
meta_2418	Uridine	2.9405	1.1155	2.74241	1.68913	1.17409	1.79949	2.34321	2.82853	2.43452	2.91934	6.18036	3.50818	1.03477	1.31766	1.35488	3.84461	4.12834	2.42454	1.75756	2.14467	1.94012	6.6915	3.13155	3.79884	0.161992	0.691522	0.418139	unchanged	-0.874821	0.213979	1.07147	unchanged	-0.218648	0.639258	0.452321	unchanged	1.43508	0.113718	1.62475	unchanged	1.157	0.0546787	1.67999	unchanged	1.54669	0.107649	1.61814	unchanged
meta_2423		0.0317723	0.03638	0.0128894	0.0237532	0.0158581	0.0255692	0.0195323	0.0155704	0.024279	0.0478184	0.0380902	0.0447022	0.0309152	0.0216618	0.0282495	0.0949205	0.0622466	0.0397669	0.021168	0.0330971	0.0267049	0.103947	0.0597383	0.0542716	-0.448645	0.425899	0.924137	unchanged	-0.00383742	0.993234	0.0210076	unchanged	-0.00127655	0.997804	0.0102	unchanged	1.00276	0.00622737	1.92506	up	1.5952	0.106571	1.56888	unchanged	1.74153	0.0787749	1.69322	unchanged
meta_2433	L-Fucose-1-phosphate	0.0409231	0.0451357	0.0670694	0.0148503	0.0160609	0.0102754	0.0340394	0.028609	0.0525529	0.0138805	0.007508	0.0127864	0.0505992	0.0672392	0.0741489	0.008649	0.0123198	0.0111653	0.0579859	0.0661272	0.0854031	0.0201729	0.0141642	0.0167022	-0.410583	0.310323	1.02848	unchanged	0.32627	0.29412	0.833006	unchanged	0.452322	0.176898	1.16392	unchanged	-0.269238	0.426701	0.813109	unchanged	-0.358068	0.232125	1.1643	unchanged	0.309437	0.255564	1.16241	unchanged
meta_2452	3-Phospho-D-glycerate	0.0970102	0.0988886	0.150861	0.0198216	0.0170954	0.0163716	0.104385	0.100844	0.103383	0.0185479	0.0110634	0.0167982	0.0881697	0.115175	0.143414	0.0195663	0.0235497	0.0167016	0.0823674	0.136041	0.109002	0.0215841	0.0164766	0.0181798	-0.168142	0.546166	0.666538	unchanged	-8.99297e-06	0.999977	0.015807	unchanged	-0.082836	0.797397	0.203842	unchanged	-0.199405	0.429223	0.857954	unchanged	0.166743	0.40328	0.832441	unchanged	0.0777804	0.6229	0.528594	unchanged
meta_2457		0.517269	0.45644	0.497362	0.280213	0.247325	0.167654	0.350318	0.400086	0.343659	0.336941	0.32744	0.331565	0.35482	0.35345	0.205447	0.196851	0.34205	0.312485	0.311501	0.168956	0.324624	0.341305	0.23588	0.195499	-0.427171	0.0076143	1.98645	down	-0.687049	0.0511147	1.39528	unchanged	-0.86966	0.034926	1.63251	down	0.518656	0.0944736	1.72282	unchanged	0.292402	0.404952	0.829001	unchanged	0.152467	0.66361	0.487934	unchanged
meta_2459		2.62033	1.96758	3.92156	0.0443047	0.0403717	0.0195136	0.841727	0.991313	2.61507	0.0614325	0.0444804	0.0527242	1.52055	0.898704	3.8145	0.0252508	0.0321204	0.0256058	1.18731	2.74743	3.16546	0.0810738	0.0392928	0.0442097	-0.935877	0.169011	1.35875	unchanged	-0.448969	0.518591	0.577845	unchanged	-0.261211	0.602545	0.450313	unchanged	0.606512	0.129963	1.46124	unchanged	-0.328433	0.458739	0.802296	unchanged	0.659539	0.273215	1.14111	unchanged
meta_2486		0.558708	0.606101	0.472443	0.759754	0.458767	0.590086	0.490332	0.460017	0.491843	0.589548	0.467887	0.537066	0.468649	0.427069	0.45172	0.633219	0.565552	0.509356	0.340122	0.40583	0.427457	0.55795	0.571484	0.457303	-0.183014	0.234136	1.32342	unchanged	-0.281058	0.122086	1.24794	unchanged	-0.480571	0.0370983	1.53776	down	-0.181774	0.509678	0.754591	unchanged	-0.0824632	0.74848	0.342524	unchanged	-0.188815	0.49651	0.841167	unchanged
meta_2497		6.97775	8.11061	14.6424	0.102055	0.0944371	0.0810628	8.94014	6.77619	7.46657	0.153336	0.0408225	0.0903901	7.27892	7.33305	15.151	0.0432516	0.0712541	0.0298916	8.63857	7.26079	11.2361	0.127079	0.0739273	0.10013	-0.358895	0.460305	0.782009	unchanged	0.00156132	0.997729	0.0223699	unchanged	-0.131778	0.766854	0.268646	unchanged	0.0359018	0.949925	0.0571031	unchanged	-0.942732	0.0484665	1.68603	down	0.117638	0.671077	0.526537	unchanged
meta_2521		63.2021	89.8016	57.8948	77.4285	68.3885	58.6948	67.9501	87.0192	68.835	77.2462	44.1373	77.191	90.5297	60.4392	65.474	69.1886	48.0517	66.63	89.3185	55.2631	67.8393	96.0005	62.7456	78.9835	0.0856887	0.734231	0.344903	unchanged	0.0374372	0.898236	0.111483	unchanged	0.0103767	0.972842	0.00486782	unchanged	-0.0425033	0.882523	0.141428	unchanged	-0.153496	0.469302	0.713887	unchanged	0.217138	0.385743	0.928788	unchanged
meta_2548	Isocitrate	0.0812726	0.146804	0.0580077	0.548832	0.190112	0.259424	0.0815803	0.0799249	0.129761	0.543026	0.295577	0.272143	0.0500935	0.056883	0.0304898	0.156556	0.146306	0.290638	0.098586	0.114782	0.0709921	0.366907	0.539855	0.505098	0.025901	0.959016	0.0492866	unchanged	-1.05736	0.196789	1.0799	unchanged	-0.00871921	0.98573	0.0330569	unchanged	0.153885	0.802835	0.23071	unchanged	-0.750324	0.348501	0.952027	unchanged	0.499953	0.343534	0.820923	unchanged
meta_2556		0.314864	0.406784	0.35856	0.0773347	0.0546188	0.0574143	0.45417	0.347554	0.325987	0.0544825	0.0510389	0.0606292	0.207445	0.295728	0.404297	0.0607848	0.0548292	0.0543323	0.265711	0.455694	0.353475	0.0583892	0.0571451	0.0572875	0.0620886	0.758836	0.452538	unchanged	-0.251386	0.430557	0.706262	unchanged	-0.00713295	0.978662	0.00335303	unchanged	-0.1887	0.398079	0.920486	unchanged	-0.156112	0.464743	0.778867	unchanged	-0.131905	0.521383	0.822289	unchanged
meta_2560		0.210917	0.158779	0.160876	0.110261	0.0539197	0.0651594	0.19475	0.22687	0.137893	0.0836192	0.103297	0.13978	0.111931	0.112612	0.0922247	0.157368	0.0774404	0.0616731	0.276376	0.132423	0.156465	0.375294	0.0754018	0.0570168	0.0766251	0.774216	0.277073	unchanged	-0.744122	0.0386811	1.44076	down	0.0913769	0.826345	0.179925	unchanged	0.51046	0.244764	1.19522	unchanged	0.370456	0.557353	0.606555	unchanged	1.14653	0.464305	0.854695	unchanged
meta_2573		0.30117	0.245086	0.236881	0.209496	0.175295	0.144886	0.241147	0.306016	0.303426	0.190872	0.175323	0.205722	0.193797	0.195986	0.242683	0.155301	0.182699	0.203629	0.252173	0.261241	0.20015	0.224395	0.159818	0.212655	0.119196	0.485568	0.642317	unchanged	-0.30828	0.126556	1.15554	unchanged	-0.134223	0.450565	0.705793	unchanged	0.110691	0.546237	0.692767	unchanged	0.0321912	0.873291	0.175646	unchanged	0.172298	0.457508	0.759581	unchanged
meta_2574		0.322663	0.378717	0.43251	0.346612	0.339246	0.226024	0.390134	0.366339	0.360347	0.29947	0.318195	0.322626	0.318967	0.27438	0.313393	0.237934	0.31109	0.236887	0.311371	0.336146	0.319272	0.328957	0.308151	0.35984	-0.0218839	0.87693	0.0960963	unchanged	-0.322519	0.12495	1.20195	unchanged	-0.230008	0.217005	1.14969	unchanged	0.0442603	0.832316	0.271535	unchanged	-0.214482	0.422878	0.829381	unchanged	0.128671	0.553497	0.638001	unchanged
meta_2586		0.183233	0.224576	0.397564	0.0218005	0.0164421	0.0133551	0.231471	0.205601	0.269594	0.0168254	0.0162052	0.0200806	0.193292	0.230486	0.464099	0.0170348	0.013463	0.0130695	0.219755	0.315907	0.333514	0.0193339	0.0181735	0.0173436	-0.188628	0.67138	0.441324	unchanged	0.140703	0.810941	0.1805	unchanged	0.109991	0.793627	0.290651	unchanged	0.041711	0.866243	0.219241	unchanged	-0.244061	0.405748	0.854782	unchanged	0.0882096	0.706679	0.342028	unchanged
meta_2588		0.345957	0.211695	0.305419	0.126587	0.136299	0.111087	0.334737	0.289249	0.248957	0.124026	0.0714022	0.108129	0.250982	0.140406	0.175207	0.0763362	0.0871122	0.0828469	0.326365	0.259156	0.228545	0.0914267	0.115961	0.112252	0.0164097	0.947984	0.0858986	unchanged	-0.607158	0.129807	1.12352	unchanged	-0.0843308	0.757807	0.30677	unchanged	-0.300967	0.270797	1.15161	unchanged	-0.602545	0.0166989	1.84131	down	-0.226488	0.162589	1.2937	unchanged
meta_2591		0.292725	0.156638	0.176146	0.0194719	0.0137183	0.0202517	0.504538	0.389186	0.203792	0.0374264	0.0181061	0.014666	0.340276	0.175518	0.36512	0.0185437	0.0167028	0.017975	0.206917	0.350861	0.297225	0.0413546	0.0542465	0.0347488	0.81114	0.207875	1.35086	unchanged	0.493971	0.31519	0.797208	unchanged	0.450898	0.269595	0.986996	unchanged	0.393469	0.517925	0.675201	unchanged	-0.00596206	0.975284	0.0197362	unchanged	1.28635	0.0344724	1.72999	up
meta_2598	cis-9-Palmitoleic acid	1.66993	2.62118	1.79492	1.21062	1.04517	1.67982	1.21442	1.07839	0.875189	1.28085	2.02078	2.96796	0.905357	0.934546	1.05994	6.44345	1.34362	1.03266	7.71964	1.23443	2.82473	10.0033	1.62869	1.30674	-0.941931	0.0705393	1.74725	unchanged	-1.06952	0.0672932	1.41926	unchanged	0.95262	0.43396	0.745865	unchanged	0.671786	0.247802	1.27745	unchanged	1.16415	0.451626	0.819643	unchanged	1.71704	0.402363	0.98937	unchanged
meta_2629		0.10688	0.0890798	0.0966373	0.146315	0.096464	0.11528	0.10432	0.127289	0.115034	0.0953152	0.0865744	0.0966547	0.102076	0.0899366	0.0916595	0.110972	0.100155	0.0895021	0.0860403	0.116421	0.0849468	0.0929318	0.101352	0.101581	0.244537	0.102875	1.46306	unchanged	-0.044693	0.668319	0.361378	unchanged	-0.0258116	0.890479	0.113006	unchanged	-0.362288	0.205721	1.38402	unchanged	-0.252213	0.320845	1.01686	unchanged	-0.27526	0.288246	1.25414	unchanged
meta_2630		0.220797	0.397851	0.351175	0.877744	0.745856	0.283079	0.353976	0.371351	0.389254	0.722239	0.607303	0.723868	0.270577	0.29475	0.193454	0.892333	0.693803	0.24248	0.253723	0.424169	0.224857	0.574804	0.435257	0.41168	0.200708	0.459857	0.898098	unchanged	-0.354036	0.328727	0.793258	unchanged	-0.103397	0.798209	0.22499	unchanged	0.10696	0.813787	0.289697	unchanged	-0.0603086	0.926131	0.115284	unchanged	-0.423403	0.468252	0.776951	unchanged
meta_2632		0.161575	0.195958	0.124032	0.191215	0.16753	0.1356	0.15005	0.168832	0.150699	0.201587	0.107902	0.172756	0.157198	0.134332	0.147394	0.167621	0.167997	0.165279	0.166337	0.135206	0.151719	0.186077	0.152065	0.176598	-0.0363566	0.868422	0.232829	unchanged	-0.133761	0.571291	0.514314	unchanged	-0.0873852	0.707432	0.400953	unchanged	-0.035752	0.907313	0.123504	unchanged	0.0189928	0.904682	0.129501	unchanged	0.0583239	0.742214	0.346538	unchanged
meta_2653	Palmitic acid	53.0205	48.1117	50.1883	103.002	50.5619	75.3272	45.5558	41.1153	35.4718	60.2738	85.6855	74.9604	34.6316	30.2391	32.49	103.325	88.0924	58.924	47.6398	41.8181	39.9584	137.057	80.8394	58.1972	-0.309037	0.0603901	1.73143	unchanged	-0.636196	0.000747942	1.59195	down	-0.225588	0.0667496	1.46017	unchanged	-0.0511396	0.884993	0.174232	unchanged	0.129236	0.738877	0.337809	unchanged	0.270498	0.607783	0.51719	unchanged
meta_2654		1.6541	2.15613	1.41828	1.94466	1.59541	1.49837	1.88899	2.18406	1.67997	1.88834	1.26571	1.76899	1.90654	1.43597	1.38023	1.72847	1.8	1.56036	2.14142	1.5215	1.54361	2.13663	1.58496	1.76044	0.137923	0.546154	0.642952	unchanged	-0.146772	0.574055	0.47288	unchanged	-0.00607337	0.981557	0.0606834	unchanged	-0.0334272	0.878228	0.162084	unchanged	0.0143576	0.919465	0.095599	unchanged	0.121735	0.524669	0.654846	unchanged
meta_2681		2.97516	1.58028	2.1714	0.318043	0.254745	0.209595	1.96217	2.08059	2.13938	0.291164	0.23294	0.336844	1.12331	1.79214	0.89532	0.140364	0.199657	0.184477	1.03255	1.39504	1.23969	0.437697	0.321444	0.278205	-0.121825	0.698302	0.517955	unchanged	-0.81985	0.126334	1.13682	unchanged	-0.875221	0.119765	1.3867	unchanged	0.138053	0.579771	0.631356	unchanged	-0.576937	0.0933022	1.50377	unchanged	0.406951	0.221238	1.18708	unchanged
meta_2701		0.084715	0.0518058	0.0637774	0.0666029	0.0550416	0.0357605	0.0500131	0.0723592	0.0671405	0.027749	0.0350256	0.0412385	0.0595695	0.0519958	0.0558992	0.0431403	0.0320359	0.0253178	0.0727871	0.0571733	0.0713112	0.0448077	0.0505012	0.0415544	-0.079855	0.776534	0.424863	unchanged	-0.258294	0.37334	0.789706	unchanged	0.00699347	0.97798	0.0128718	unchanged	-0.597715	0.176291	1.36313	unchanged	-0.647372	0.159521	1.32929	unchanged	-0.201746	0.531175	0.730722	unchanged
meta_2715		0.0363109	0.04351	0.0345622	0.26436	0.249679	0.265913	0.0249185	0.0289311	0.0319221	0.316073	0.141755	0.217301	0.027803	0.0317793	0.0299574	0.274448	0.307375	0.181291	0.0278541	0.0293081	0.0272675	0.116946	0.188987	0.229298	-0.415301	0.0536299	1.74166	unchanged	-0.353275	0.0777641	1.32451	unchanged	-0.438052	0.0614961	1.57568	unchanged	-0.208223	0.560889	0.692617	unchanged	-0.0314873	0.895981	0.172473	unchanged	-0.543223	0.127847	1.57543	unchanged
meta_2719	Mesaconic acid	0.427573	0.231968	0.223888	0.0984826	0.0689147	0.0680318	0.236646	0.213205	0.267197	0.0863529	0.0715996	0.0922076	0.182495	0.201906	0.22141	0.0663679	0.0711344	0.0682012	0.252522	0.319411	0.238569	0.107982	0.0852275	0.075531	-0.301046	0.49521	0.842983	unchanged	-0.544247	0.297951	0.925651	unchanged	-0.124298	0.758642	0.306613	unchanged	0.0875592	0.701277	0.436775	unchanged	-0.194726	0.426802	0.862653	unchanged	0.190923	0.46856	0.695133	unchanged
meta_2727		0.109655	0.0770603	0.114274	0.135948	0.107722	0.107557	0.110797	0.120365	0.0908821	0.114692	0.0890781	0.0976691	0.0859023	0.0913241	0.096839	0.101027	0.103533	0.109749	0.0943696	0.106597	0.0812668	0.111096	0.114186	0.131907	0.0975428	0.657403	0.478067	unchanged	-0.135194	0.527793	0.566257	unchanged	-0.0928267	0.678385	0.379691	unchanged	-0.220535	0.244435	1.19067	unchanged	-0.160215	0.321147	1.03608	unchanged	0.0242851	0.871642	0.0543485	unchanged
meta_2755		0.762844	0.860882	1.45909	0.0453605	0.0296275	0.0246895	0.660031	0.539859	0.774604	0.0413503	0.0394499	0.0294991	0.501506	0.710249	1.21667	0.0329793	0.0293558	0.0324077	0.641163	1.02576	0.883915	0.0540449	0.0522961	0.054668	-0.642764	0.226194	1.28405	unchanged	-0.344229	0.512764	0.568513	unchanged	-0.273275	0.521394	0.577004	unchanged	0.146085	0.655818	0.451582	unchanged	-0.073251	0.818045	0.246646	unchanged	0.691802	0.0798717	1.62085	unchanged
meta_2757		0.662395	0.615568	1.23371	0.055301	0.0402309	0.0364563	0.701524	0.698702	0.610463	0.0305628	0.0169914	0.0413902	0.427283	0.605364	0.842234	0.0390209	0.0310464	0.0326264	0.541983	0.59144	0.792618	0.0396008	0.027375	0.0338457	-0.32096	0.490063	0.769275	unchanged	-0.42185	0.422636	0.685774	unchanged	-0.383011	0.43671	0.723389	unchanged	-0.569435	0.193149	1.24906	unchanged	-0.362062	0.226215	1.2049	unchanged	-0.388607	0.212965	1.22593	unchanged
meta_2758		0.0543657	0.0876098	0.0648634	0.0157833	0.0127078	0.0103555	0.0866989	0.0560939	0.0836278	0.0117929	0.0108286	0.0119948	0.0655058	0.0588528	0.0865857	0.0123425	0.0116255	0.00999626	0.133183	0.114491	0.134343	0.012529	0.0162251	0.0156972	0.130498	0.661286	0.570961	unchanged	0.0283539	0.920684	0.0566974	unchanged	0.885131	0.0110845	1.66278	up	-0.166333	0.466378	0.818688	unchanged	-0.19377	0.419036	0.848032	unchanged	0.19444	0.396725	0.73905	unchanged
meta_2779		0.749976	1.02955	0.615147	1.16293	0.978986	1.0069	0.871447	0.959543	0.845111	0.949147	0.747395	1.04096	0.885706	0.744142	0.620446	1.08142	1.05628	0.905005	0.835595	0.663368	0.736376	1.0629	0.894861	0.982003	0.160306	0.527185	0.713574	unchanged	-0.0897123	0.758153	0.257936	unchanged	-0.0993321	0.717331	0.386551	unchanged	-0.201951	0.267355	1.11348	unchanged	-0.0494549	0.679217	0.439871	unchanged	-0.0991095	0.40691	0.859763	unchanged
meta_2783		1.17784	1.26489	2.30887	0.097768	0.0914086	0.0964435	1.68804	1.20624	1.32482	0.0889033	0.0619585	0.0814633	0.644679	1.07369	2.20242	0.110531	0.0555927	0.0762656	1.411	1.46585	1.68798	0.0908047	0.109647	0.116505	-0.171478	0.684922	0.384362	unchanged	-0.277268	0.664469	0.39579	unchanged	-0.0578524	0.88148	0.122103	unchanged	-0.297952	0.15122	1.51338	unchanged	-0.236773	0.463772	0.790366	unchanged	0.150186	0.305427	0.986628	unchanged
meta_2785		2.55793	2.05658	3.47541	0.0890523	0.105767	0.0559689	1.77677	2.27116	2.6724	0.118163	0.0754504	0.100014	1.2727	2.38456	2.85548	0.0666617	0.0647375	0.0616772	2.94256	2.02524	4.22695	0.105231	0.12597	0.101679	-0.267594	0.413235	0.911552	unchanged	-0.312861	0.449387	0.641515	unchanged	0.184683	0.657939	0.431197	unchanged	0.22752	0.49866	0.735336	unchanged	-0.377297	0.318771	1.08226	unchanged	0.408536	0.195332	1.26371	unchanged
meta_2792		0.161025	0.186251	0.175399	0.0273504	0.019054	0.0182424	0.143024	0.146913	0.162826	0.0268766	0.0224703	0.0274373	0.132962	0.142962	0.186177	0.024341	0.0203258	0.0224221	0.143632	0.219032	0.144305	0.0349848	0.0259643	0.0283261	-0.207157	0.0721906	1.62953	unchanged	-0.17771	0.347207	0.830925	unchanged	-0.0440217	0.85695	0.155763	unchanged	0.248231	0.306603	1.08486	unchanged	0.0534973	0.814026	0.261301	unchanged	0.465681	0.107892	1.39574	unchanged
meta_2793		0.196298	0.253399	0.23812	0.0407675	0.0345936	0.0222059	0.254591	0.230134	0.191571	0.0343048	0.0271742	0.0383905	0.18434	0.143712	0.196797	0.0267273	0.026351	0.0242069	0.148001	0.24935	0.157595	0.0356299	0.0403532	0.0368648	-0.024369	0.885644	0.0760176	unchanged	-0.390121	0.0813787	1.24655	unchanged	-0.309676	0.311243	0.910537	unchanged	0.0336511	0.911055	0.157434	unchanged	-0.336202	0.340677	1.03081	unchanged	0.209915	0.451782	0.748579	unchanged
meta_2800		0.856974	0.644508	0.9017	1.22847	1.09122	0.993564	0.791286	0.864335	0.731639	0.997419	0.670114	1.34934	0.620751	0.902928	0.726313	1.07464	0.793214	1.32892	0.40762	0.939005	0.86266	0.38195	1.32516	1.09362	-0.00958944	0.955905	0.0882042	unchanged	-0.0950258	0.678264	0.341331	unchanged	-0.121366	0.749423	0.272334	unchanged	-0.135196	0.672941	0.425434	unchanged	-0.0516332	0.83436	0.196038	unchanged	-0.242441	0.612138	0.660366	unchanged
meta_2834		7.10506	4.00502	6.66186	0.268355	0.188456	0.171122	2.90895	2.05232	3.56423	0.210304	0.16593	0.419348	3.13621	3.3399	8.42419	0.152835	0.162929	0.108579	3.74443	5.67801	5.99977	0.176316	0.172612	0.400759	-1.05975	0.0683002	1.74052	unchanged	-0.25426	0.660826	0.413597	unchanged	-0.204592	0.5518	0.532089	unchanged	0.3414	0.559149	0.713473	unchanged	-0.565377	0.138194	1.38899	unchanged	0.25568	0.65605	0.427953	unchanged
meta_2841	(R)-mevalonic acid 5-Phosphate	0.414514	0.295836	0.298074	0.410517	0.324026	0.329272	0.24558	0.355529	0.326641	0.360956	0.27698	0.338132	0.294954	0.264412	0.343835	0.328263	0.365932	0.309154	0.292535	0.330572	0.320254	0.320727	0.331515	0.322755	-0.120293	0.627829	0.651138	unchanged	-0.158982	0.493143	0.60539	unchanged	-0.0962205	0.641388	0.46201	unchanged	-0.124195	0.480352	0.754007	unchanged	-0.0844221	0.576807	0.590453	unchanged	-0.125777	0.401259	1.03298	unchanged
meta_2843		0.284238	0.289876	0.317056	0.133079	0.117332	0.0980677	0.341641	0.35979	0.347089	0.0861878	0.12364	0.107008	0.254465	0.246964	0.317148	0.185762	0.0914665	0.0759417	0.3275	0.362026	0.284317	0.101012	0.0976429	0.12678	0.234581	0.0190134	1.93129	up	-0.122583	0.400058	0.752144	unchanged	0.127987	0.350905	0.891675	unchanged	-0.137334	0.516335	0.676674	unchanged	0.0192946	0.968575	0.0368722	unchanged	-0.0986984	0.604724	0.572702	unchanged
meta_2853		8.95265	11.2005	13.679	9.39213	4.21725	7.03949	6.15394	6.09143	5.04224	10.3182	9.63462	14.9421	6.49531	7.99694	6.17799	7.90484	11.5005	5.45933	6.20382	9.17283	9.06353	9.497	13.0076	7.76412	-0.96866	0.0481978	1.84781	down	-0.710843	0.0685759	1.34	unchanged	-0.469143	0.142694	1.20118	unchanged	0.756956	0.102124	1.52789	unchanged	0.268036	0.57589	0.555143	unchanged	0.551765	0.209944	1.05721	unchanged
meta_2895		1.1331	1.18704	1.22911	0.594107	0.589369	0.454417	1.65594	1.38241	1.41295	0.829391	0.560844	0.756279	1.06302	1.04333	1.4375	0.468938	0.519851	0.528768	1.55473	1.7039	1.5937	0.815241	0.736709	0.607068	0.32671	0.0622944	1.86917	unchanged	-0.00220154	0.990183	0.0499997	unchanged	0.451162	0.0024495	1.7576	up	0.390155	0.158382	1.40792	unchanged	-0.110089	0.483767	0.739863	unchanged	0.398534	0.0893574	1.50019	unchanged
meta_2907	Hexadecanedioic acid	0.121401	0.21126	0.127349	0.0898167	0.0756086	0.129664	0.0875745	0.0776129	0.121569	0.0691315	0.076618	0.0851764	0.11302	0.0504859	0.0680404	0.132317	0.0782991	0.0820245	0.355714	0.0380726	0.0842414	0.681313	0.0967597	0.0722003	-0.681841	0.17443	1.40053	unchanged	-0.990368	0.103453	1.20759	unchanged	0.0554293	0.958207	0.014315	unchanged	-0.353724	0.316037	1.1111	unchanged	-0.0120238	0.97426	0.0288662	unchanged	1.52677	0.45087	0.902096	unchanged
meta_2909		0.176509	0.0730152	0.105997	0.0199162	0.0197878	0.0196882	0.0968402	0.10428	0.1327	0.0196011	0.00927881	0.0153744	0.0626587	0.138429	0.0577114	0.0191998	0.0145587	0.0126037	0.0513387	0.0770378	0.0881492	0.0161497	0.0170629	0.0167738	-0.0908631	0.840368	0.299577	unchanged	-0.458101	0.468231	0.588672	unchanged	-0.715395	0.265021	1.04034	unchanged	-0.424453	0.234134	1.33464	unchanged	-0.357324	0.156394	1.46487	unchanged	-0.248739	0.00509577	1.94992	down
meta_2939		0.0968448	0.116997	0.117296	0.0601049	0.044338	0.0361286	0.113931	0.111694	0.125786	0.05096	0.0327617	0.0448219	0.09797	0.0913306	0.101454	0.036401	0.0357057	0.0317676	0.121541	0.135872	0.140025	0.0527735	0.0514729	0.0464102	0.0857356	0.456156	0.859449	unchanged	-0.187628	0.174655	1.10421	unchanged	0.2633	0.0678023	1.4268	unchanged	-0.129046	0.675114	0.457361	unchanged	-0.436466	0.22087	1.27545	unchanged	0.0999599	0.684958	0.362965	unchanged
meta_2940		0.0918576	0.127874	0.177367	0.0119683	0.00890988	0.00846533	0.0597969	0.0663458	0.0932937	0.0087235	0.00850964	0.00966354	0.119349	0.122117	0.182265	0.00821671	0.00952135	0.00858928	0.0997871	0.168055	0.123396	0.0113982	0.012219	0.0105304	-0.855694	0.125518	1.53854	unchanged	0.0936501	0.796781	0.201559	unchanged	-0.0214525	0.954169	0.0180178	unchanged	-0.125613	0.542708	0.673902	unchanged	-0.15648	0.464053	0.779419	unchanged	0.218744	0.282939	0.985337	unchanged
meta_2943		0.415761	0.500209	0.388678	0.164193	0.106638	0.108897	0.300757	0.324446	0.470754	0.144266	0.16274	0.120623	0.278176	0.312547	0.242482	0.162255	0.258694	0.0965043	0.304602	0.307008	0.306973	0.322516	0.323061	0.29497	-0.251469	0.341115	1.04775	unchanged	-0.646917	0.0235179	1.44929	down	-0.506179	0.061782	1.60346	unchanged	0.171397	0.521835	0.65361	unchanged	0.446466	0.440701	0.785078	unchanged	1.30854	0.00332525	1.88829	up
meta_2944		1.17883	1.36264	1.70022	0.0734052	0.074557	0.0671627	1.43538	1.85166	1.40159	0.0944752	0.0596437	0.0599686	1.0917	1.52506	1.56083	0.0673939	0.0780289	0.066664	1.15865	1.67681	1.88331	0.0679127	0.0884789	0.0938821	0.14453	0.518012	0.692508	unchanged	-0.0219677	0.925474	0.0882891	unchanged	0.153774	0.582944	0.555589	unchanged	-0.00697438	0.979077	0.0716827	unchanged	-0.0205198	0.8287	0.253472	unchanged	0.218331	0.273883	1.07805	unchanged
meta_2948		0.2381	1.32548	0.279387	0.84707	0.567026	0.815251	0.204955	0.213043	0.214622	1.15729	0.578041	0.746489	0.156211	0.200314	0.209047	0.329819	0.485374	0.478449	2.18924	0.249672	0.273995	10.2723	0.329569	0.209451	-1.54262	0.374424	1.02345	unchanged	-1.70425	0.353965	0.840332	unchanged	0.557803	0.718411	0.31204	unchanged	0.154779	0.693044	0.401141	unchanged	-0.785182	0.0509544	1.63748	unchanged	2.27785	0.481363	0.852754	unchanged
meta_2951	Heptadecanoic acid	0.726385	1.11885	1.03009	6.95024	5.53862	6.60218	0.600826	0.501456	0.529205	5.86678	8.13103	5.69241	0.51149	0.500703	0.827296	10.5672	8.70936	4.17654	1.89224	0.545189	1.19334	10.127	7.54273	5.33784	-0.817538	0.0655718	1.77435	unchanged	-0.644421	0.0978023	1.21153	unchanged	0.336549	0.590121	0.501909	unchanged	0.0445828	0.837028	0.191152	unchanged	0.296885	0.52641	0.66842	unchanged	0.269211	0.44915	0.822119	unchanged
meta_2988		0.211991	0.288518	0.149539	0.0278574	0.0191601	0.0169575	0.132188	0.11829	0.240782	0.0202946	0.0341173	0.0239695	0.200678	0.262214	0.183303	0.019151	0.0246362	0.0182762	0.162769	0.199437	0.263654	0.0241426	0.0250101	0.0263293	-0.40406	0.39669	0.919002	unchanged	-0.00857494	0.979695	0.0127717	unchanged	-0.0547043	0.880009	0.149809	unchanged	0.293003	0.418836	0.844123	unchanged	-0.0437634	0.879113	0.172641	unchanged	0.238626	0.368148	0.866452	unchanged
meta_2990	(-)-Naringenin	0.145945	0.0508708	0.0937948	0.0619281	0.0222778	0.0198359	0.155263	0.134571	0.10917	0.0314074	0.0138976	0.0287142	0.0704713	0.110075	0.120179	0.0211515	0.0202109	0.0409683	0.132694	0.109007	0.124863	0.021194	0.0399712	0.0395979	0.457316	0.324996	1.06299	unchanged	0.0493588	0.921027	0.0782504	unchanged	0.334977	0.456822	0.726977	unchanged	-0.491192	0.550939	0.669233	unchanged	-0.337662	0.667814	0.438311	unchanged	-0.0461953	0.946763	0.218406	unchanged
meta_2991	Arbutin	0.26784	0.320012	0.297105	0.134608	0.0575351	0.0317893	0.2135	0.175341	0.349027	0.0333395	0.0215417	0.0289262	0.249531	0.257592	0.314265	0.034859	0.0329386	0.0465446	0.304587	0.404796	0.330389	0.040255	0.0467179	0.0557921	-0.262243	0.453873	0.84983	unchanged	-0.107544	0.454002	0.657471	unchanged	0.23259	0.22388	1.11728	unchanged	-1.41791	0.268857	1.24451	unchanged	-0.969705	0.358287	0.986751	unchanged	-0.649421	0.474231	0.878004	unchanged
meta_2993		0.0701734	0.13097	0.105741	0.0209495	0.0157726	0.0182779	0.143696	0.112023	0.126212	0.0287279	0.0141924	0.0129936	0.111045	0.0813	0.126408	0.0175232	0.0206843	0.0142773	0.15791	0.085651	0.115025	0.0190529	0.0315228	0.0326227	0.315618	0.296971	1.20451	unchanged	0.0547434	0.866986	0.123157	unchanged	0.224625	0.564551	0.514045	unchanged	0.0237804	0.958474	0.00475711	unchanged	-0.0675313	0.742957	0.359284	unchanged	0.597126	0.153189	1.3087	unchanged
meta_2995	Perseitol	0.201862	0.100879	0.10377	0.0973795	0.0880435	0.083365	0.081144	0.0984436	0.0849706	0.0221125	0.0493591	0.0794879	0.071835	0.0614131	0.125598	0.0816663	0.0589522	0.0828244	0.14474	0.0845212	0.110154	0.0287734	0.0804227	0.0246478	-0.619707	0.288879	1.27604	unchanged	-0.651196	0.286205	0.892141	unchanged	-0.26024	0.592535	0.538589	unchanged	-0.832307	0.134144	1.51541	unchanged	-0.266562	0.182961	1.26088	unchanged	-1.00592	0.122596	1.57683	unchanged
meta_3028		0.0236978	0.0354898	0.0259338	0.0284992	0.0345417	0.0351447	0.0243164	0.0228627	0.0385471	0.0455295	0.0232923	0.0367868	0.0220139	0.0208052	0.0194357	0.0264912	0.0314821	0.0172485	0.0193943	0.0186248	0.0255791	0.0204765	0.0306233	0.0312528	0.010214	0.97566	0.0388782	unchanged	-0.451338	0.164953	1.16695	unchanged	-0.420537	0.180248	1.16761	unchanged	0.105144	0.745538	0.368612	unchanged	-0.384362	0.201215	1.26478	unchanged	-0.253696	0.279519	1.07633	unchanged
meta_3032	Deoxyinosine	0.0810431	0.0927459	0.0619066	0.0229311	0.0145944	0.0148676	0.0371549	0.056953	0.0674187	0.013417	0.0151133	0.0176787	0.0661041	0.094985	0.0659017	0.017693	0.0143993	0.012274	0.0660573	0.0571037	0.0924491	0.0179187	0.0191087	0.0164274	-0.545154	0.121933	1.53186	unchanged	-0.0542903	0.836777	0.164399	unchanged	-0.128499	0.655963	0.435236	unchanged	-0.181202	0.545034	0.653152	unchanged	-0.239914	0.455363	0.768564	unchanged	0.0289421	0.910884	0.00869122	unchanged
meta_3033		0.494638	0.335739	0.407099	0.116512	0.139717	0.0627737	0.421256	0.538628	0.477778	0.0679786	0.0784328	0.112604	0.283596	0.278485	0.330112	0.0783981	0.0836912	0.0692097	0.504476	0.385896	0.39901	0.170267	0.106253	0.103991	0.216324	0.312625	0.974671	unchanged	-0.471972	0.116727	1.24844	unchanged	0.0592797	0.785619	0.237797	unchanged	-0.300529	0.50111	0.675792	unchanged	-0.46381	0.327335	1.0577	unchanged	0.25437	0.550499	0.69986	unchanged
meta_3061		1.48233	1.72423	1.53406	0.153478	0.145364	0.0719427	1.68079	1.49206	1.50375	0.114932	0.110596	0.133946	1.1702	1.16564	1.43822	0.0707878	0.126717	0.0699531	1.46264	1.74821	1.53267	0.274314	0.286028	0.191106	-0.0196128	0.834646	0.141726	unchanged	-0.328959	0.0525911	1.33896	unchanged	0.000880237	0.993614	0.0244599	unchanged	-0.0446926	0.899873	0.110633	unchanged	-0.471266	0.348066	0.946046	unchanged	1.01909	0.0336018	1.66035	up
meta_3069	Stearidonic Acid	0.977407	0.398736	0.45522	0.245028	0.162909	0.217123	0.679624	0.556487	0.662414	0.315182	0.567213	0.464874	0.51608	0.386993	0.349225	0.326507	0.267093	0.158018	0.753029	0.922834	0.730022	0.755813	0.288906	0.208933	0.0519623	0.915391	0.085503	unchanged	-0.548339	0.406527	0.729329	unchanged	0.39365	0.411356	0.7955	unchanged	1.10797	0.0692573	1.74634	unchanged	0.266007	0.499973	0.689611	unchanged	1.00407	0.343779	1.07322	unchanged
meta_3073		5.79132	4.98703	6.07632	2.49391	3.11187	1.33303	5.47278	6.03836	6.15436	1.36793	1.56845	2.31055	3.93967	4.07102	4.3538	1.60376	1.63318	1.34971	5.16397	4.66321	4.83118	2.66029	2.27539	2.05171	0.0677857	0.530665	0.639982	unchanged	-0.446946	0.0319429	1.47724	down	-0.201425	0.14038	1.28524	unchanged	-0.403216	0.410954	0.833262	unchanged	-0.597248	0.269887	1.17821	unchanged	0.0100636	0.97877	0.104685	unchanged
meta_3093		0.15331	0.165809	0.108866	0.172833	0.131361	0.116812	0.0551029	0.104631	0.11163	0.163831	0.13001	0.150716	0.0902607	0.106376	0.0669719	0.208629	0.221367	0.194151	0.0742307	0.0494191	0.0837994	0.150431	0.117171	0.128773	-0.657331	0.103121	1.59565	unchanged	-0.699163	0.0664208	1.28823	unchanged	-1.0448	0.0307995	1.59354	down	0.078532	0.711828	0.404032	unchanged	0.568047	0.0388175	1.71593	up	-0.0869718	0.699021	0.441293	unchanged
meta_3104		0.170996	0.1126	0.0838704	0.194103	0.14543	0.139197	0.17518	0.198632	0.140975	0.178419	0.0955644	0.173332	0.139131	0.10291	0.203358	0.107343	0.132973	0.116894	0.11105	0.244783	0.188004	0.142722	0.164751	0.14697	0.486365	0.195296	1.26949	unchanged	0.277489	0.542251	0.482571	unchanged	0.565564	0.28406	0.979044	unchanged	-0.0979183	0.762053	0.320856	unchanged	-0.422438	0.130796	1.43739	unchanged	-0.0751093	0.697384	0.552977	unchanged
meta_3105		0.206746	0.198768	0.325366	0.0146871	0.0110919	0.0116527	0.250699	0.218929	0.218881	0.0123374	0.0106861	0.0122693	0.173088	0.21944	0.418635	0.010507	0.00985097	0.0098804	0.187485	0.225511	0.316186	0.0134894	0.0134788	0.0127583	-0.0861607	0.766774	0.282392	unchanged	0.150355	0.774822	0.220944	unchanged	-0.00335775	0.992414	0.0223594	unchanged	-0.0848864	0.607126	0.574008	unchanged	-0.307877	0.160705	1.4203	unchanged	0.0858409	0.566934	0.500303	unchanged
meta_3113		0.0326863	0.0477014	0.0116984	0.0500273	0.0420011	0.0408511	0.0123751	0.0191313	0.0258995	0.079279	0.0626797	0.0728541	0.0404974	0.0226348	0.0350954	0.171298	0.116434	0.0758837	0.0239818	0.027539	0.0247538	0.149662	0.0909003	0.0888421	-0.681785	0.387932	1.01139	unchanged	0.0931457	0.872415	0.127515	unchanged	-0.271783	0.664488	0.457805	unchanged	0.692963	0.0136919	1.90789	up	1.4523	0.107017	1.58202	unchanged	1.30974	0.0785724	1.7076	unchanged
meta_3117		927.861	607.961	1037.03	1301.02	1191.7	937.713	638.848	669.408	676.517	979.036	719.644	1018.69	545.206	749.232	857.425	1295.09	587.332	989.991	256.794	1058.15	894.149	358.025	1246.89	999.952	-0.374395	0.266761	1.28399	unchanged	-0.257783	0.429564	0.669189	unchanged	-0.219917	0.690123	0.346133	unchanged	-0.336181	0.172539	1.29912	unchanged	-0.256129	0.480006	0.719813	unchanged	-0.397181	0.415406	0.945066	unchanged
meta_3119	all cis-(6,9,12)-Linolenic acid	43.4423	30.6586	25.6005	10.8614	3.56127	6.1433	32.4894	30.9087	42.218	9.3636	10.83	15.2628	32.7393	21.3524	21.2001	6.32104	8.70709	5.62768	29.6194	44.4083	35.7181	23.3796	4.4333	4.86187	0.083145	0.774844	0.264785	unchanged	-0.40512	0.287748	0.854371	unchanged	0.13848	0.650551	0.436702	unchanged	0.785791	0.150852	1.40036	unchanged	0.00629157	0.990627	0.0074977	unchanged	0.667919	0.592629	0.612089	unchanged
meta_3155	Thymidine	1.78024	0.723449	1.72794	1.18542	0.8967	1.2817	1.4033	1.85156	1.64742	2.29504	4.09597	2.29238	0.659538	0.731426	0.953345	2.75561	3.17396	1.89367	1.14734	1.28063	1.16205	5.03698	2.13664	2.77313	0.212241	0.592687	0.557719	unchanged	-0.85205	0.203578	1.08154	unchanged	-0.237221	0.598335	0.51497	unchanged	1.36816	0.0932064	1.68356	unchanged	1.21767	0.0484635	1.72124	up	1.56413	0.127847	1.5757	unchanged
meta_3157	Sulfamethoxypyridazine	0.287243	0.741488	0.638606	0.0823003	0.0652755	0.0611332	0.330599	0.295016	0.729793	0.0667083	0.049547	0.0690126	0.279756	0.283739	0.470201	0.0580926	0.0566048	0.0609479	0.352941	0.36991	0.680042	0.0807967	0.0908075	0.0807841	-0.298819	0.623506	0.514084	unchanged	-0.689734	0.262843	0.945066	unchanged	-0.249141	0.640344	0.431267	unchanged	-0.171881	0.43086	0.811879	unchanged	-0.248828	0.227956	1.2512	unchanged	0.274152	0.139793	1.2916	unchanged
meta_3162	3-Deoxy-2-keto-6-phosphogluconic acid	0.25056	0.332221	0.4628	0.0258128	0.020557	0.018859	0.541992	0.371366	0.292826	0.0228042	0.015569	0.022179	0.259802	0.304738	0.70098	0.0182149	0.0162735	0.017081	0.34864	0.390187	0.553052	0.0128732	0.0248696	0.02332	0.206145	0.607903	0.66936	unchanged	0.275425	0.667701	0.345607	unchanged	0.305166	0.402757	0.786771	unchanged	-0.107329	0.643885	0.4892	unchanged	-0.338996	0.154213	1.41789	unchanged	-0.0952134	0.767634	0.44321	unchanged
meta_3166		0.0769234	0.121547	0.109918	0.0321455	0.133479	0.0997531	0.158317	0.0854096	0.102549	0.125516	0.096743	0.133223	0.117836	0.0866493	0.145893	0.109585	0.137116	0.113808	0.123975	0.106448	0.143964	0.135025	0.152252	0.0198308	0.167173	0.6546	0.623601	unchanged	0.184161	0.556189	0.470525	unchanged	0.279782	0.272931	0.968403	unchanged	0.421733	0.425606	0.910753	unchanged	0.441988	0.400668	0.88224	unchanged	0.210701	0.800402	0.345559	unchanged
meta_3170		0.147876	0.158325	0.159942	0.120609	0.105272	0.0957947	0.191032	0.13532	0.162231	0.0928097	0.0968389	0.0955448	0.120295	0.138188	0.165305	0.104499	0.101938	0.123745	0.11622	0.14973	0.157333	0.109434	0.123881	0.121229	0.0678301	0.691221	0.584212	unchanged	-0.137427	0.395286	0.777436	unchanged	-0.139152	0.376832	0.826262	unchanged	-0.173668	0.232451	1.31594	unchanged	0.0376542	0.790489	0.296036	unchanged	0.140356	0.279131	0.959637	unchanged
meta_3171		0.131934	0.201939	0.158614	0.0385635	0.0242178	0.0286927	0.191644	0.183227	0.133381	0.0369496	0.018159	0.0283575	0.125196	0.104711	0.140919	0.0236122	0.0257753	0.0275669	0.0621532	0.137702	0.0836588	0.0224676	0.0420971	0.0406569	0.045459	0.856978	0.257298	unchanged	-0.409344	0.175553	1.09235	unchanged	-0.796665	0.0840011	1.34397	unchanged	-0.13217	0.719235	0.411218	unchanged	-0.249359	0.372486	0.938341	unchanged	0.201996	0.583741	0.414761	unchanged
meta_3172		0.340091	0.254044	0.350879	0.140848	0.0929285	0.104107	0.229818	0.221416	0.290859	0.0991893	0.0920471	0.106135	0.202085	0.200353	0.164348	0.121325	0.123331	0.102541	0.16596	0.227341	0.183715	0.11775	0.107236	0.102441	-0.348737	0.154329	1.42227	unchanged	-0.73753	0.0397352	1.43111	down	-0.711726	0.0362705	1.54079	down	-0.184259	0.452594	0.847311	unchanged	0.039234	0.858615	0.184088	unchanged	-0.0453456	0.836468	0.332777	unchanged
meta_3175	Linoleic acid	13.3291	9.80701	7.75484	51.4976	23.4673	35.0079	10.85	12.8137	8.9346	24.7343	31.7767	39.3335	8.05907	6.88963	7.31598	43.3791	51.5481	34.0779	9.60319	9.90667	10.5575	71.593	29.5559	27.5755	0.0776079	0.789349	0.230597	unchanged	-0.472428	0.215754	1.06731	unchanged	-0.0389895	0.882507	0.163333	unchanged	-0.198378	0.64265	0.501622	unchanged	0.230283	0.550361	0.607851	unchanged	0.227139	0.728792	0.371196	unchanged
meta_3200		0.0967058	0.0917972	0.0545218	0.19578	0.126118	0.101714	0.0595666	0.0916952	0.0838176	0.3372	0.0560086	0.268628	0.252151	0.0761855	0.090861	0.179572	0.126143	0.158001	0.0480105	0.0741889	0.075094	0.0816967	0.0916285	0.103557	-0.0479556	0.880661	0.27335	unchanged	0.786526	0.408072	0.744152	unchanged	-0.30076	0.402234	0.774586	unchanged	0.64373	0.452431	0.846318	unchanged	0.130499	0.704776	0.408625	unchanged	-0.613472	0.220976	1.35023	unchanged
meta_3202	D-Biotin	0.470514	0.193148	0.477165	0.336093	0.285752	0.374592	0.350015	0.482898	0.40799	0.641012	1.07168	0.65739	0.188225	0.197496	0.252235	0.746952	0.873569	0.518633	0.302273	0.326723	0.291675	1.28033	0.592919	0.746872	0.12131	0.765879	0.287167	unchanged	-0.838551	0.211355	1.0734	unchanged	-0.309322	0.515632	0.638258	unchanged	1.25009	0.0785816	1.73721	unchanged	1.10219	0.0595006	1.69742	unchanged	1.39478	0.119538	1.60176	unchanged
meta_3203	Niflumic Acid	0.205041	0.178938	0.155793	0.254331	0.187411	0.160781	0.142325	0.179615	0.166725	0.203773	0.148082	0.180932	0.158662	0.168643	0.157091	0.18326	0.185394	0.179922	0.162751	0.165948	0.162553	0.179974	0.190139	0.168612	-0.143503	0.399439	1.0101	unchanged	-0.156159	0.322969	0.864203	unchanged	-0.135886	0.373386	0.903056	unchanged	-0.177458	0.519137	0.706556	unchanged	-0.135326	0.584583	0.602531	unchanged	-0.161466	0.527334	0.781397	unchanged
meta_3205		0.19557	0.171539	0.148092	0.0531552	0.0456107	0.040779	0.191952	0.253625	0.1884	0.0600967	0.0902775	0.0467661	0.135469	0.14766	0.144565	0.0913445	0.0963401	0.0557997	0.213414	0.187785	0.205812	0.117761	0.0877451	0.0780171	0.299295	0.203254	1.22441	unchanged	-0.268555	0.160007	1.17074	unchanged	0.236587	0.142242	1.23359	unchanged	0.498494	0.27136	1.17082	unchanged	0.8031	0.103787	1.54145	unchanged	1.02274	0.0470262	1.76243	up
meta_3207		1.40416	1.54186	2.21279	0.240279	0.192713	0.186962	1.40387	0.654813	1.61882	0.205553	0.141639	0.209276	1.54956	1.38504	2.13478	0.177022	0.164833	0.171984	1.23581	2.05967	2.0649	0.148835	0.284916	0.229162	-0.488313	0.269842	1.07139	unchanged	-0.0252284	0.933968	0.0937484	unchanged	0.0552978	0.86548	0.203833	unchanged	-0.155865	0.49007	0.720873	unchanged	-0.270845	0.166625	1.39975	unchanged	0.0966567	0.762994	0.186625	unchanged
meta_3215		0.0898721	0.0928561	0.145823	0.0259084	0.0196994	0.0222626	0.100245	0.0777626	0.159383	0.0261421	0.0173248	0.0223546	0.114155	0.110997	0.0859493	0.0185163	0.0179739	0.018622	0.0855516	0.117345	0.103921	0.00875225	0.0235013	0.0219282	0.0383016	0.927751	0.133611	unchanged	-0.078736	0.793105	0.206928	unchanged	-0.0987381	0.745973	0.277584	unchanged	-0.0442247	0.838841	0.241948	unchanged	-0.30041	0.140501	1.48669	unchanged	-0.324978	0.439415	0.940313	unchanged
meta_3216		0.115133	0.132314	0.0973783	0.0407622	0.0286352	0.0255207	0.122429	0.144939	0.105422	0.0372743	0.0216613	0.028602	0.10915	0.0766296	0.0687914	0.028522	0.0294871	0.0306461	0.0431893	0.0964287	0.0332697	0.0285076	0.0455293	0.0410992	0.1125	0.57465	0.576854	unchanged	-0.437794	0.135175	1.1076	unchanged	-0.996028	0.0807505	1.42115	unchanged	-0.116781	0.723579	0.400712	unchanged	-0.0984788	0.698441	0.421658	unchanged	0.278585	0.384449	0.730107	unchanged
meta_3224	Oleic acid	3.50543	3.8585	3.65931	6.91154	4.42839	10.6919	4.73271	3.02672	2.08111	5.96211	6.16326	6.48669	2.1381	1.74569	1.95016	9.97226	5.57404	3.16129	5.48127	2.53761	4.36658	11.9527	6.9305	4.24469	-0.163739	0.662955	0.424611	unchanged	-0.918006	0.000365711	1.60311	down	0.168098	0.650427	0.425235	unchanged	-0.243353	0.595651	0.634153	unchanged	-0.235967	0.70273	0.39819	unchanged	0.0700425	0.906134	0.13935	unchanged
meta_3240	Guanosine	0.122073	0.0719448	0.107058	0.0215499	0.023353	0.0140898	0.112414	0.133661	0.109903	0.0208184	0.0207831	0.0236725	0.070098	0.0750569	0.0769977	0.0148744	0.0239259	0.0178364	0.0922659	0.107858	0.0967104	0.0264521	0.0262085	0.0280616	0.241658	0.352989	0.958505	unchanged	-0.438578	0.2168	1.07219	unchanged	-0.0204739	0.934656	0.0651497	unchanged	0.145968	0.544691	0.723821	unchanged	-0.0588006	0.849923	0.214637	unchanged	0.452426	0.11977	1.55142	unchanged
meta_3256		0.879004	0.421302	0.645558	0.0643767	0.0561567	0.0290576	0.666434	0.687403	0.581134	0.0380921	0.0435083	0.0563489	0.279569	0.336661	0.255444	0.0426891	0.0213948	0.0279603	0.420574	0.511063	0.366486	0.0630723	0.0576073	0.0595652	-0.00809902	0.980901	0.0724082	unchanged	-1.15855	0.10904	1.29616	unchanged	-0.583983	0.23903	1.10074	unchanged	-0.116886	0.767215	0.287157	unchanged	-0.700626	0.2126	1.20064	unchanged	0.268934	0.439875	0.828479	unchanged
meta_3259		1.35113	0.68975	0.331769	0.110392	0.0746875	0.0760139	0.636014	0.430682	0.491879	0.106772	0.107381	0.159738	0.428454	0.603212	0.509375	0.14302	0.0927399	0.0706716	0.453002	0.453714	0.376343	0.125747	0.177168	0.152701	-0.606273	0.460883	0.893497	unchanged	-0.622594	0.452085	0.679934	unchanged	-0.886912	0.347745	0.948463	unchanged	0.518051	0.159765	1.41497	unchanged	0.230996	0.578145	0.573583	unchanged	0.80325	0.0288479	1.61439	up
meta_3262	Hesperetin	0.0724007	0.0462878	0.0412881	0.0526936	0.0431562	0.0358613	0.0502561	0.0514332	0.0416098	0.0422135	0.0374597	0.0372848	0.0546978	0.0471784	0.0522804	0.049711	0.0355448	0.0319552	0.137891	0.0693885	0.0733416	0.0389986	0.05412	0.0440007	-0.158831	0.629884	0.612141	unchanged	-0.0534638	0.861167	0.165001	unchanged	0.810765	0.204216	1.12062	unchanged	-0.171385	0.423333	0.904511	unchanged	-0.168269	0.54391	0.622986	unchanged	0.0580556	0.798308	0.144607	unchanged
meta_3268		1.50859	2.02325	1.58945	0.390967	0.337043	0.159448	1.84119	1.5232	1.83662	0.244372	0.258493	0.332774	1.49939	1.49645	1.96306	0.19457	0.193108	0.168145	1.71115	2.47573	1.96218	0.352721	0.364842	0.398453	0.0222831	0.897248	0.214447	unchanged	-0.0464876	0.819882	0.228002	unchanged	0.263859	0.289054	0.965819	unchanged	-0.0867984	0.835016	0.19774	unchanged	-0.675054	0.253689	1.21638	unchanged	0.330606	0.390129	0.894896	unchanged
meta_3269		0.153187	0.193318	0.181774	0.0202127	0.0218655	0.0282926	0.236985	0.177468	0.191049	0.0427702	0.0139449	0.0166082	0.133423	0.129517	0.176474	0.0696861	0.0808981	0.0720855	0.246299	0.22704	0.262125	0.0205765	0.022483	0.0181454	0.196834	0.308409	1.18608	unchanged	-0.265718	0.201355	1.01911	unchanged	0.477356	0.0122754	1.63736	up	0.0592942	0.926043	0.062596	unchanged	1.66186	0.000455261	1.93346	up	-0.201328	0.350609	0.943768	unchanged
meta_3272		0.298333	0.178132	0.421204	0.197402	0.0772097	0.0481752	0.317469	0.283878	0.231506	0.242705	0.201664	0.222048	0.323546	0.152403	0.198347	0.521906	0.144168	0.130426	0.475903	0.290991	0.520838	0.281243	0.38291	0.298244	-0.108124	0.794136	0.267386	unchanged	-0.412804	0.4437	0.632642	unchanged	0.520576	0.260761	0.986966	unchanged	1.04585	0.121092	1.58927	unchanged	1.30309	0.344892	0.982775	unchanged	1.57605	0.0229502	1.6746	up
meta_3277	Stearic acid	27.2298	21.8237	33.7741	42.4412	23.648	37.1081	26.9197	24.6236	16.5415	33.2875	21.7732	29.7932	19.2442	18.3905	18.5087	34.8996	38.9388	27.5436	21.2983	20.9467	18.0283	27.6167	34.4285	24.1467	-0.282779	0.352835	0.941976	unchanged	-0.560997	0.12269	1.27758	unchanged	-0.458593	0.152869	1.28587	unchanged	-0.282351	0.413498	0.893039	unchanged	-0.0256035	0.931372	0.0990191	unchanged	-0.259779	0.436667	0.938446	unchanged
meta_3278		1.15096	1.46799	0.967762	1.31821	1.13931	1.04009	1.31862	1.37141	1.09864	1.31175	0.8433	1.19679	1.14991	1.0056	0.978785	1.25679	1.19048	1.10909	1.29997	0.972021	1.09601	1.325	1.11068	1.24413	0.0790318	0.714518	0.411684	unchanged	-0.194522	0.415719	0.710048	unchanged	-0.0907727	0.700958	0.403776	unchanged	-0.0614141	0.783642	0.298238	unchanged	0.0240357	0.844797	0.200199	unchanged	0.0732659	0.587708	0.545789	unchanged
meta_3308	Kaempferol	0.388912	0.353424	0.4147	0.176293	0.176851	0.0838732	0.344422	0.457313	0.558922	0.0934958	0.0873777	0.106134	0.284913	0.257233	0.16399	0.0919873	0.145947	0.0600457	0.261378	0.229035	0.198805	0.102663	0.129429	0.134444	0.23387	0.389188	0.918098	unchanged	-0.712417	0.0365177	1.41256	down	-0.747401	0.00353914	1.71271	down	-0.606599	0.244801	1.26435	unchanged	-0.552472	0.311382	1.00748	unchanged	-0.253732	0.532898	0.685194	unchanged
meta_3311		8.32384	18.3592	9.21097	0.908121	0.561222	0.417664	5.50227	4.30801	18.0818	1.32549	1.60082	1.81012	9.42448	11.8291	11.92	0.983226	0.552183	0.562439	12.3484	13.2214	14.9047	2.90107	1.31928	1.43393	-0.36389	0.652427	0.500767	unchanged	-0.113711	0.807166	0.229938	unchanged	0.173271	0.68455	0.399108	unchanged	1.3277	0.00935836	1.91853	up	0.15281	0.747078	0.334341	unchanged	1.58324	0.123452	1.53925	unchanged
meta_3313	Nitrotyrosine	0.154469	0.202115	0.187941	0.0497735	0.0422743	0.0284192	0.174124	0.180523	0.168652	0.0383076	0.0375265	0.0443595	0.135861	0.131785	0.16135	0.031357	0.0331459	0.0294575	0.140284	0.156984	0.153325	0.0161391	0.047009	0.0477548	-0.0573609	0.670042	0.456029	unchanged	-0.344034	0.0953416	1.23802	unchanged	-0.273171	0.145898	1.28836	unchanged	-0.00327859	0.990044	0.017418	unchanged	-0.358514	0.292034	1.12736	unchanged	-0.119341	0.808668	0.354904	unchanged
meta_3353		0.0712849	0.0960958	0.0834416	0.0817376	0.0628393	0.0722092	0.062155	0.091834	0.0740931	0.0712249	0.0500383	0.0675695	0.0456374	0.0525968	0.0693319	0.0711793	0.0725918	0.0631764	0.0706001	0.0641451	0.070015	0.0699458	0.0579852	0.0706605	-0.137113	0.537141	0.725518	unchanged	-0.581935	0.0506128	1.33414	unchanged	-0.292731	0.157275	1.29798	unchanged	-0.199163	0.337167	0.995399	unchanged	-0.0670077	0.632387	0.508875	unchanged	-0.126468	0.428334	0.859483	unchanged
meta_3355		0.152588	0.17924	0.276073	0.0281963	0.00921843	0.0217125	0.135603	0.0702342	0.14759	0.0262814	0.0190789	0.0232718	0.140264	0.191627	0.283374	0.0253656	0.0186523	0.0217839	0.139211	0.181137	0.260351	0.0359176	0.0284284	0.0273447	-0.782422	0.142032	1.39521	unchanged	0.0173711	0.967285	0.0138259	unchanged	-0.0660456	0.869231	0.125598	unchanged	0.21506	0.637103	0.50645	unchanged	0.154303	0.735905	0.375888	unchanged	0.632952	0.181184	1.22221	unchanged
meta_3360	16b-Hydroxyestradiol	0.347777	0.244949	0.282043	0.446734	0.378262	0.499914	0.184207	0.28798	0.251075	0.352783	0.224268	0.491535	0.231289	0.311939	0.312976	0.465372	0.25515	0.45549	0.0951482	0.416703	0.298662	0.108018	0.422636	0.346263	-0.274383	0.302763	1.17342	unchanged	-0.0309463	0.885892	0.133473	unchanged	-0.110066	0.845112	0.161032	unchanged	-0.310192	0.392816	0.893506	unchanged	-0.171991	0.565298	0.577083	unchanged	-0.595383	0.251546	1.26325	unchanged
meta_3375		0.610608	0.387494	0.471996	0.10297	0.0787787	0.0756154	0.467983	0.478831	0.466728	0.0750181	0.0832878	0.0884144	0.294015	0.401472	0.228909	0.0638598	0.0835376	0.0636255	0.268705	0.301938	0.306488	0.105559	0.0857386	0.0818172	-0.0565974	0.799373	0.357361	unchanged	-0.669329	0.0956659	1.19121	unchanged	-0.745047	0.088814	1.49313	unchanged	-0.0609333	0.734886	0.360869	unchanged	-0.28641	0.233057	1.14716	unchanged	0.0856974	0.66807	0.40986	unchanged
meta_3380	D-Ribose 5-phosphate	0.139479	0.17316	0.24165	0.0211918	0.0108925	0.0055604	0.0998861	0.0734214	0.171196	0.00782618	0.0118606	0.0098047	0.170776	0.205262	0.412789	0.00584935	0.0125707	0.00848946	0.192197	0.254253	0.271403	0.0129085	0.0123762	0.0139697	-0.686122	0.170558	1.31812	unchanged	0.509072	0.416638	0.673794	unchanged	0.373049	0.232936	1.07097	unchanged	-0.352149	0.61794	0.568254	unchanged	-0.484329	0.530023	0.667995	unchanged	0.0604081	0.91781	0.0264654	unchanged
meta_3419		0.619459	1.51974	0.453966	0.174455	0.170695	0.149938	0.616687	1.61057	0.617771	0.0768921	0.162902	0.215934	1.46167	0.427384	0.246017	0.101336	0.0939321	0.0873432	0.405332	0.357909	0.367166	0.114013	0.283252	0.121173	0.133726	0.866436	0.136692	unchanged	-0.280432	0.776842	0.233652	unchanged	-1.19787	0.278657	1.08122	unchanged	-0.119511	0.778668	0.259345	unchanged	-0.808863	0.00359373	1.90923	down	0.0664866	0.901396	0.0524402	unchanged
meta_3420		1.11149	1.22601	1.52258	0.225731	0.157702	0.206495	1.46303	1.20105	1.05008	0.253979	0.120944	0.202263	0.998688	1.08267	2.10737	0.120237	0.169036	0.21998	1.02817	1.13314	1.60801	0.0206372	0.227013	0.168709	-0.0555949	0.791277	0.196352	unchanged	0.117882	0.793962	0.198709	unchanged	-0.0343255	0.896391	0.0994391	unchanged	-0.0315016	0.928661	0.115621	unchanged	-0.212156	0.492012	0.682215	unchanged	-0.502709	0.450679	0.927227	unchanged
meta_3422		0.118681	0.126347	0.124368	0.158385	0.113934	0.111856	0.107719	0.124184	0.133882	0.137979	0.109676	0.13169	0.125724	0.118049	0.121262	0.133327	0.124551	0.121629	0.127768	0.134081	0.133008	0.139666	0.123115	0.133538	-0.0141798	0.89191	0.226351	unchanged	-0.0171406	0.672968	0.362329	unchanged	0.0961598	0.0494815	1.48275	up	-0.0182519	0.931967	0.0987697	unchanged	-0.017635	0.92876	0.0962247	unchanged	0.0449022	0.819495	0.162177	unchanged
meta_3423		0.0459007	0.0572099	0.0658988	0.0196812	0.0226029	0.0249164	0.0765279	0.0648294	0.0784029	0.0283765	0.0146908	0.0143825	0.0330909	0.0584382	0.0545139	0.0215147	0.0100155	0.026158	0.0565517	0.0825731	0.0613481	0.0202792	0.0161279	0.0241651	0.378826	0.0838696	1.66794	unchanged	-0.210711	0.480963	0.59693	unchanged	0.246302	0.353288	0.875113	unchanged	-0.22617	0.561411	0.699664	unchanged	-0.220196	0.583468	0.563152	unchanged	-0.149815	0.476628	0.654133	unchanged
meta_3433		0.790324	0.555794	1.01101	1.04894	1.14778	1.14131	0.793027	0.767424	0.576594	0.791714	0.576635	1.23447	0.522627	1.07698	0.759654	1.20127	0.668918	0.999319	0.332733	0.960599	0.812775	0.287083	1.1151	1.10907	-0.141415	0.654312	0.479473	unchanged	0.00130267	0.997441	0.0154361	unchanged	-0.162454	0.737233	0.279578	unchanged	-0.358925	0.332559	1.03896	unchanged	-0.218197	0.421104	0.853319	unchanged	-0.410597	0.422035	0.941674	unchanged
meta_3434		514.178	258.308	570.528	771.438	707.755	210.366	304.027	306.619	376.765	462.261	128.618	421.317	237.197	351.041	457.448	713.098	287.908	487.475	112.919	603.741	529.971	210.877	648.311	524.879	-0.443752	0.342188	1.09599	unchanged	-0.361023	0.445001	0.65339	unchanged	-0.10744	0.868904	0.120066	unchanged	-0.739158	0.347856	0.972903	unchanged	-0.182806	0.77337	0.29774	unchanged	-0.287733	0.669597	0.505987	unchanged
meta_3460		0.169962	0.304408	0.21164	0.026384	0.0181894	0.0182416	0.229846	0.139585	0.338847	0.0293112	0.0182168	0.0369583	0.222799	0.234457	0.257867	0.0184871	0.0183307	0.0205468	0.214964	0.310523	0.27958	0.0608874	0.029381	0.0462659	0.0460872	0.921243	0.154704	unchanged	0.0599643	0.832781	0.178094	unchanged	0.230881	0.4655	0.692808	unchanged	0.427608	0.322032	1.08967	unchanged	-0.130949	0.577737	0.591956	unchanged	1.12008	0.104006	1.58657	unchanged
meta_3465		0.129067	0.273624	0.154277	0.015377	0.0237282	0.020959	0.208916	0.177813	0.121405	0.031598	0.0103822	0.0173165	0.158003	0.103957	0.169185	0.0182844	0.0209843	0.0219178	0.203857	0.278578	0.163783	0.0272067	0.0152936	0.0293439	-0.132386	0.771142	0.275647	unchanged	-0.369421	0.458713	0.656604	unchanged	0.214427	0.624465	0.463446	unchanged	-0.018553	0.972322	0.0570498	unchanged	0.0267078	0.898799	0.133973	unchanged	0.258365	0.488186	0.837921	unchanged
meta_3470	Embelin	1.73543	1.80441	2.09756	1.55276	1.22848	1.23489	1.76972	1.85551	4.25604	1.11129	23.7883	1.03789	3.32852	1.98239	3.75366	1.17457	0.922533	1.02751	4.25052	1.85746	5.49171	16.7566	1.1387	1.14121	0.483401	0.456119	0.854242	unchanged	0.685209	0.160945	1.15559	unchanged	1.04099	0.202305	1.21422	unchanged	2.69116	0.436318	0.875083	unchanged	-0.362125	0.0923899	1.47239	unchanged	2.24489	0.437637	0.929411	unchanged
meta_3473	9-OxoODE	6.04051	3.04788	3.44328	7.02373	5.82899	9.72863	4.41061	3.42286	3.74892	8.25963	23.3788	17.1591	3.23998	3.47683	2.82491	32.0614	20.0248	7.36644	4.29527	6.19723	5.80178	16.6952	10.9446	12.4129	-0.113646	0.773561	0.358358	unchanged	-0.393258	0.400157	0.744574	unchanged	0.378787	0.330651	0.90011	unchanged	1.11167	0.178283	1.44284	unchanged	1.39661	0.224683	1.25954	unchanged	0.826765	0.0566926	1.62753	unchanged
meta_3496		0.262497	0.218151	0.216278	0.173532	0.16281	0.145701	0.207307	0.278709	0.261913	0.17372	0.152444	0.176184	0.171257	0.174982	0.203478	0.137606	0.161901	0.179118	0.221845	0.233831	0.17761	0.197191	0.147628	0.194799	0.101893	0.557343	0.527181	unchanged	-0.342316	0.0626656	1.32044	unchanged	-0.13815	0.405804	0.767434	unchanged	0.0595262	0.574024	0.630428	unchanged	-0.0102663	0.941706	0.0660932	unchanged	0.162776	0.367075	0.965466	unchanged
meta_3505		0.233097	0.144833	0.199615	0.0400034	0.063999	0.0242119	0.152973	0.250783	0.261192	0.0308156	0.0308619	0.0294681	0.156162	0.120132	0.155651	0.0289409	0.0309539	0.0253142	0.231647	0.184463	0.194247	0.0509148	0.039512	0.0400012	0.203306	0.538145	0.575304	unchanged	-0.419087	0.191236	1.06342	unchanged	0.0797203	0.73419	0.315759	unchanged	-0.492312	0.397261	0.950398	unchanged	-0.589479	0.340511	1.03738	unchanged	0.0246962	0.956248	0.176361	unchanged
meta_3509	Prunasin	0.173077	0.19796	0.238365	0.0261543	0.0193593	0.0135211	0.181929	0.143169	0.221034	0.0164166	0.0176424	0.0227558	0.178003	0.172845	0.222355	0.0131501	0.0168934	0.0150119	0.182653	0.293915	0.214226	0.0251184	0.0234357	0.0227257	-0.158144	0.514477	0.652439	unchanged	-0.0883496	0.651289	0.406822	unchanged	0.18086	0.525783	0.638373	unchanged	-0.0552972	0.869195	0.14728	unchanged	-0.389864	0.329507	1.02788	unchanged	0.27193	0.379954	0.892373	unchanged
meta_3517		0.17956	0.24691	0.263114	0.181	0.0905781	0.263434	0.113765	0.117655	0.117406	0.112318	0.0849066	0.161155	0.174816	0.100572	0.0647644	0.147286	0.226179	0.10887	0.0704426	0.157208	0.103999	0.179208	0.145389	0.13574	-0.983219	0.0468557	1.89927	down	-1.01955	0.0507617	1.31376	unchanged	-1.05607	0.029422	1.52403	down	-0.578083	0.366319	0.979291	unchanged	-0.149535	0.788419	0.29056	unchanged	-0.216883	0.672118	0.516393	unchanged
meta_3523	9(S)-HODE	1.98993	1.30662	1.3056	4.84747	2.76146	5.55377	1.74655	1.56913	1.42886	2.39669	2.79749	3.01198	1.16072	0.917241	1.00002	4.05204	6.97888	2.48388	1.68878	1.69489	1.97409	4.42083	5.32731	3.12505	0.0439632	0.86077	0.176432	unchanged	-0.580324	0.146165	1.18605	unchanged	0.219323	0.390759	0.813347	unchanged	-0.681677	0.182948	1.44467	unchanged	0.038085	0.944296	0.0536075	unchanged	-0.0320864	0.931744	0.195576	unchanged
meta_3525		0.220136	0.184559	0.380605	0.424679	0.36465	0.438053	0.249257	0.189873	0.18918	0.442428	0.91009	0.517539	0.184034	0.163222	0.328041	0.669492	0.679511	0.361545	0.29205	0.183756	0.363606	0.872342	0.464514	0.41631	-0.321766	0.482914	0.742225	unchanged	-0.21772	0.669144	0.385465	unchanged	0.0961348	0.832482	0.212379	unchanged	0.607498	0.276292	1.20302	unchanged	0.478874	0.260165	1.16151	unchanged	0.514379	0.349024	1.06509	unchanged
meta_3559	Nitrofurantoin	0.0444733	0.0909376	0.0539446	0.0412304	0.0312344	0.0327622	0.0562158	0.0503322	0.0560262	0.0279644	0.0267418	0.0319532	0.0898136	0.0440177	0.0594727	0.0330835	0.0294857	0.0285823	0.118432	0.0615696	0.0868087	0.0328451	0.0348122	0.0317295	-0.22	0.59432	0.589332	unchanged	0.0297734	0.949544	0.0521271	unchanged	0.494717	0.301534	0.891098	unchanged	-0.280077	0.174952	1.35909	unchanged	-0.207166	0.26889	1.11316	unchanged	-0.082378	0.600837	0.701967	unchanged
meta_3562		0.0371726	0.057991	0.0461634	0.0211331	0.0147054	0.0151113	0.0655638	0.0386663	0.0575526	0.0165842	0.0123812	0.010131	0.0497068	0.0490174	0.0754249	0.00800863	0.0154234	0.0138226	0.099563	0.0900863	0.101079	0.0189416	0.0159086	0.0190627	0.19502	0.535208	0.781618	unchanged	0.301286	0.365952	0.716048	unchanged	1.04063	0.0045937	1.72974	up	-0.382044	0.232994	1.2307	unchanged	-0.451657	0.211056	1.17215	unchanged	0.0815541	0.699668	0.33	unchanged
meta_3567		2.24691	2.03969	2.5099	0.260851	0.265059	0.129809	2.12936	1.98166	2.84134	0.181214	0.178983	0.284138	1.5613	1.89633	2.4566	0.159852	0.168729	0.14882	2.16571	2.94076	2.00814	0.304712	0.257532	0.294042	0.032712	0.87285	0.185517	unchanged	-0.200599	0.391303	0.75133	unchanged	0.0659928	0.76233	0.323447	unchanged	-0.0252677	0.949711	0.0105299	unchanged	-0.457876	0.311909	1.09315	unchanged	0.385014	0.267795	1.17251	unchanged
meta_3568		0.318568	0.426628	0.385975	0.0278997	0.0260979	0.0102133	0.449176	0.333452	0.387228	0.0154141	0.0200694	0.0260522	0.344369	0.312321	0.428454	0.0198905	0.0169378	0.0116678	0.328752	0.489732	0.430262	0.0294476	0.0271273	0.0285807	0.048514	0.792929	0.407932	unchanged	-0.0599314	0.759715	0.293574	unchanged	0.142663	0.531765	0.617749	unchanged	-0.0613937	0.897865	0.0956822	unchanged	-0.40495	0.460545	0.784298	unchanged	0.407283	0.339668	1.03252	unchanged
meta_3577		16.1009	23.5156	16.4297	12.593	6.6275	15.6806	8.40911	11.9104	13.4598	9.97897	6.73739	14.3904	13.9945	12.4226	8.05897	11.5352	15.1526	7.42633	6.27242	13.3128	12.0838	14.0371	13.2701	9.70303	-0.730475	0.071477	1.69339	unchanged	-0.701021	0.0804309	1.23748	unchanged	-0.823542	0.0674795	1.39651	unchanged	-0.166047	0.733847	0.355401	unchanged	-0.032906	0.943468	0.086812	unchanged	0.0846474	0.828581	0.153506	unchanged
meta_3581	Pristanic acid	0.113458	0.158221	0.186741	0.400151	0.256502	0.281716	0.135052	0.0797122	0.105572	0.245412	0.339543	0.248502	0.127257	0.0784269	0.172728	0.44236	0.315088	0.189383	0.137748	0.0858856	0.179998	0.59401	0.405567	0.224998	-0.51708	0.164876	1.29076	unchanged	-0.276707	0.485989	0.610219	unchanged	-0.183629	0.626824	0.456684	unchanged	-0.171047	0.556368	0.661007	unchanged	0.0129509	0.975555	0.0208328	unchanged	0.384055	0.475638	0.752138	unchanged
meta_3603		0.683557	0.680702	0.594241	0.309534	0.208637	0.146324	0.516318	0.528996	0.721426	0.230636	0.239083	0.264239	0.65556	0.618264	0.558953	0.203409	0.172271	0.161849	0.542028	0.737867	0.686032	0.369937	0.223129	0.267763	-0.148659	0.448394	0.892508	unchanged	-0.0957176	0.360622	0.729157	unchanged	0.00546136	0.972267	0.0551809	unchanged	0.143439	0.677357	0.49385	unchanged	-0.305916	0.470435	0.77743	unchanged	0.373468	0.367518	0.891573	unchanged
meta_3604	Phenolphthalein	0.439142	0.200874	0.28668	0.0862975	0.054544	0.0509133	0.997086	0.112698	0.161103	0.123539	0.0800576	0.105278	0.169808	0.122546	0.149298	0.0782904	0.0846065	0.0799069	0.18143	0.231948	0.185996	0.111052	0.182166	0.170625	0.455668	0.731651	0.493805	unchanged	-1.06919	0.141404	1.22267	unchanged	-0.628639	0.254874	1.08809	unchanged	0.68776	0.0827401	1.55623	unchanged	0.340528	0.267558	1.17383	unchanged	1.27437	0.0355814	1.65412	up
meta_3614	Dehydroabietic acid	0.140708	0.121171	0.157849	0.144943	0.0702303	0.0637595	0.263659	0.100007	0.112879	0.0710878	0.0744807	0.0724239	0.091723	0.0933399	0.112221	0.0564565	0.0607238	0.0920542	0.0913754	0.0862215	0.128607	0.100254	0.0503822	0.0753801	0.183157	0.755316	0.47495	unchanged	-0.497612	0.0399321	1.39536	down	-0.454962	0.0941001	1.3247	unchanged	-0.355641	0.517204	0.758139	unchanged	-0.414799	0.478378	0.731256	unchanged	-0.303495	0.59367	0.609634	unchanged
meta_3616		0.142397	0.110963	0.122781	0.174748	0.119653	0.170778	0.163587	0.0993868	0.116939	0.185439	0.121328	0.175558	0.0794396	0.0917903	0.152447	0.20533	0.141881	0.118549	0.0980776	0.130675	0.130462	0.188961	0.161939	0.158385	0.014394	0.956673	0.141412	unchanged	-0.216719	0.530893	0.583394	unchanged	-0.0664259	0.711737	0.325629	unchanged	0.052221	0.84099	0.21223	unchanged	0.00180292	0.995408	0.00327669	unchanged	0.130692	0.517924	0.598401	unchanged
meta_3625	Diosmetin	0.286597	0.327525	0.316489	0.0340903	0.035649	0.0192376	0.279045	0.283567	0.330888	0.0321289	0.0303823	0.0423394	0.24857	0.18011	0.205589	0.04238	0.0297882	0.0276666	0.328662	0.302648	0.264961	0.0414902	0.032174	0.0400547	-0.0587105	0.583175	0.600628	unchanged	-0.553083	0.0199531	1.46987	down	-0.0542418	0.636755	0.466245	unchanged	0.236832	0.460924	0.839508	unchanged	0.166112	0.630932	0.485653	unchanged	0.353969	0.258276	1.16168	unchanged
meta_3633		0.100933	0.150137	0.114709	0.0748124	0.0387079	0.0937835	0.0459618	0.0615946	0.0733484	0.057605	0.0122578	0.0718883	0.0678908	0.0681665	0.0478325	0.0606727	0.0889017	0.0396369	0.0342776	0.0641965	0.0581907	0.0695731	0.06558	0.049089	-1.01574	0.0328439	1.85994	down	-0.992132	0.0368452	1.42979	down	-1.22329	0.0221603	1.6071	down	-0.548387	0.417584	0.841539	unchanged	-0.13175	0.793711	0.284968	unchanged	-0.170144	0.691701	0.504775	unchanged
meta_3647		0.0914845	0.182287	0.0995647	0.137115	0.10788	0.100719	0.139488	0.136215	0.0951285	0.121454	0.0786714	0.138203	0.111719	0.0823777	0.107929	0.105941	0.135255	0.0988061	0.0115743	0.0942268	0.144126	0.121772	0.0977831	0.110953	-0.00971419	0.981061	0.00753945	unchanged	-0.305804	0.504577	0.602585	unchanged	-0.57897	0.446114	0.690115	unchanged	-0.0311565	0.913038	0.0880165	unchanged	-0.0240351	0.909653	0.136497	unchanged	-0.0648969	0.722414	0.409819	unchanged
meta_3650	Quercetin	1.66505	1.97788	1.49905	0.247868	0.232616	0.211067	2.1472	1.80556	1.995	0.241826	0.18305	0.251546	1.26067	1.19422	0.754518	0.217617	0.27305	0.175849	1.66111	1.27688	1.4745	0.23229	0.385366	0.189898	0.210025	0.200673	1.34649	unchanged	-0.680014	0.0391871	1.34522	down	-0.220729	0.249244	1.04231	unchanged	-0.031912	0.846746	0.183381	unchanged	-0.053198	0.802454	0.298031	unchanged	0.223721	0.583628	0.526301	unchanged
meta_3654		6.62697	39.5709	3.93449	1.6263	0.936338	0.604477	8.38038	4.17436	17.4952	2.00044	1.80818	2.64026	15.3382	7.1405	10.0279	1.82054	0.861425	0.998371	9.32707	13.7345	15.8446	3.9561	2.074	3.00246	-0.73838	0.626577	0.545647	unchanged	-0.625006	0.661953	0.40186	unchanged	-0.365741	0.776456	0.296332	unchanged	1.02588	0.0511207	1.70375	unchanged	0.216667	0.707616	0.389874	unchanged	1.51196	0.0486427	1.67692	up
meta_3662		0.0974021	0.207505	0.0985778	0.414017	0.215181	0.177488	0.118429	0.0977457	0.159496	0.514356	0.161813	0.2764	0.177276	0.126492	0.205312	0.31721	0.246554	0.27733	0.147912	0.240055	0.190336	0.340558	0.237912	0.381731	-0.10305	0.835027	0.215854	unchanged	0.335377	0.468565	0.591701	unchanged	0.51931	0.272662	0.98267	unchanged	0.239818	0.723598	0.363094	unchanged	0.0602621	0.892454	0.153171	unchanged	0.25133	0.586632	0.503188	unchanged
meta_3664	Fenoprofen	0.182104	0.168412	0.176467	0.0294102	0.0243294	0.0188497	0.187999	0.204509	0.149261	0.0265859	0.0203669	0.0286091	0.130854	0.144731	0.139006	0.0240383	0.0265068	0.0212136	0.108896	0.145507	0.13941	0.02846	0.0337998	0.0287721	0.0399243	0.794827	0.287589	unchanged	-0.346069	0.00269646	1.55603	down	-0.420247	0.0468643	1.56618	down	0.0579007	0.81388	0.287631	unchanged	-0.0166043	0.940506	0.094067	unchanged	0.326614	0.172953	1.2184	unchanged
meta_3670	Isopimaric acid	0.0385682	0.0826366	0.0419064	0.142634	0.0795977	0.101794	0.188096	0.0334914	0.100235	0.22281	0.381669	0.253336	0.0175445	0.128478	0.0512244	0.274493	0.157039	0.0985468	0.0233928	0.0179273	0.0303291	0.434922	0.112276	0.137829	0.98041	0.359985	1.13364	unchanged	0.274148	0.773197	0.267192	unchanged	-1.18683	0.157625	1.30872	unchanged	1.40456	0.0530696	1.77422	unchanged	0.7101	0.315364	1.03284	unchanged	1.08005	0.365005	1.03172	unchanged
meta_3685		5.59024	4.3504	5.26429	0.442506	0.51469	0.137477	7.32104	9.74245	9.35006	0.239049	0.303419	0.295541	5.79532	7.06094	5.1905	0.230129	0.27836	0.164232	9.64398	11.4308	11.1992	0.399861	0.525101	0.587235	0.796738	0.0221213	1.87828	up	0.2472	0.236573	0.969597	unchanged	1.08583	0.00195861	1.75928	up	-0.385462	0.537984	0.680575	unchanged	-0.702421	0.347978	1.00351	unchanged	0.466147	0.360036	0.933898	unchanged
meta_3746	Inosine	0.0257714	0.0195811	0.021456	0.0286386	0.022157	0.0264766	0.0176816	0.0309496	0.0225178	0.0497878	0.0740801	0.055793	0.0128547	0.0171094	0.0176542	0.0568272	0.0630873	0.0375218	0.0210979	0.0203722	0.0237346	0.0794082	0.0405868	0.0516246	0.0908089	0.759117	0.23475	unchanged	-0.488515	0.0567648	1.31197	unchanged	-0.0350568	0.81469	0.229181	unchanged	1.21725	0.0358048	1.88386	up	1.02675	0.0662497	1.67399	unchanged	1.15119	0.108849	1.6164	unchanged
meta_3758		0.241824	0.292921	0.225452	0.0306534	0.0701493	0.0239238	0.380135	0.333113	0.189438	0.0252206	0.0192031	0.0279926	0.203704	0.174342	0.335687	0.0248213	0.0194486	0.0190722	0.153828	0.289931	0.208566	0.023273	0.0253398	0.0281003	0.24785	0.502347	0.811879	unchanged	-0.0909886	0.793761	0.272877	unchanged	-0.220783	0.478022	0.655116	unchanged	-0.784381	0.349718	1.02507	unchanged	-0.977531	0.290858	1.13746	unchanged	-0.701223	0.382553	0.84764	unchanged
meta_3761		0.617972	0.399637	0.763793	0.810177	0.85197	0.874886	0.585825	0.583263	0.458749	0.600642	0.455381	0.942702	0.431517	0.843826	0.594476	0.97344	0.503514	1.0032	0.410564	0.772958	0.65745	0.207184	0.841861	0.862562	-0.130057	0.68755	0.446716	unchanged	0.0698849	0.862872	0.162787	unchanged	0.0474538	0.901341	0.158858	unchanged	-0.344062	0.339693	1.02843	unchanged	-0.0327127	0.917744	0.0879292	unchanged	-0.408357	0.434824	0.926111	unchanged
meta_3782		9.35606	27.2402	5.93828	4.90686	2.20951	1.4049	6.85999	7.08806	17.4553	1.17501	1.88457	2.02224	13.3331	8.01202	7.6798	1.41354	1.51422	1.51636	5.36528	9.64338	7.42398	2.63578	2.57745	2.16683	-0.437717	0.65322	0.512571	unchanged	-0.551345	0.570722	0.509574	unchanged	-0.923035	0.417814	0.812343	unchanged	-0.745724	0.393152	0.953228	unchanged	-0.939171	0.327958	1.05747	unchanged	-0.207437	0.754903	0.441256	unchanged
meta_3783		33.6478	42.309	23.001	17.9261	5.10029	8.64387	24.0903	32.6785	62.2255	2.91049	5.25397	11.4963	53.2416	28.6862	28.8331	8.25313	5.36139	8.11055	22.4527	36.3584	28.5854	4.34989	11.2055	11.3798	0.266006	0.639916	0.482404	unchanged	0.162564	0.713543	0.324639	unchanged	-0.179239	0.608189	0.484151	unchanged	-0.687808	0.440118	0.800286	unchanged	-0.543766	0.480152	0.750168	unchanged	-0.233634	0.745435	0.505279	unchanged
meta_3789		0.152713	0.131254	0.128811	0.158399	0.0845809	0.0681069	0.163758	0.191326	0.120936	0.0656304	0.0775776	0.103177	0.103881	0.0959322	0.126764	0.062907	0.0703184	0.0699698	0.167144	0.143864	0.136833	0.122804	0.0935762	0.0931549	0.205656	0.417113	0.880438	unchanged	-0.337944	0.0765868	1.27143	unchanged	0.11762	0.383321	0.763914	unchanged	-0.3364	0.52954	0.681177	unchanged	-0.614451	0.324286	1.06172	unchanged	-0.00721544	0.987292	0.0892234	unchanged
meta_3795		0.774973	0.597614	0.830725	1.49312	1.57091	1.79248	0.71042	0.670092	0.644103	3.06177	7.57355	4.42428	0.537637	1.00707	0.824381	9.72607	2.54839	1.53765	0.619983	1.00315	0.882915	4.17177	1.65755	2.92883	-0.122026	0.489759	0.780541	unchanged	0.104659	0.742997	0.292165	unchanged	0.18574	0.49851	0.675215	unchanged	1.63269	0.125205	1.62063	unchanged	1.50794	0.3664	0.978362	unchanged	0.850705	0.213581	1.37883	unchanged
meta_3800	11(Z),14(Z)-Eicosadienoic Acid	0.0520211	0.0151037	0.0748916	0.316965	0.187476	0.24286	0.0303266	0.0438443	0.020697	0.218728	0.189373	0.156998	0.0249969	0.0295816	0.0231457	0.218622	0.176657	0.104339	0.062957	0.0236038	0.0810107	0.329984	0.192759	0.143375	-0.582065	0.470625	0.827866	unchanged	-0.869622	0.343357	0.8389	unchanged	0.23872	0.743642	0.314511	unchanged	-0.403186	0.244068	1.25918	unchanged	-0.580866	0.176413	1.25258	unchanged	-0.165912	0.710756	0.40258	unchanged
meta_3835		1.93302	1.49013	1.38482	7.23228	4.32388	7.31049	1.54441	1.42508	1.38493	5.45459	11.3977	8.31131	1.12202	1.25925	1.78619	20.3221	8.86428	4.0438	1.25361	2.6932	1.72451	0.420919	8.64779	7.29099	-0.142949	0.466765	0.869297	unchanged	-0.206262	0.463953	0.641256	unchanged	0.238252	0.578685	0.565011	unchanged	0.415502	0.362283	0.964313	unchanged	0.816655	0.426858	0.849954	unchanged	-0.205693	0.782467	0.431469	unchanged
meta_3837		3.5239	1.56139	1.34066	3.25851	2.12422	3.12355	1.58501	1.93027	2.02759	2.00056	3.25271	1.10116	1.73723	1.79897	0.994885	1.32135	1.40306	1.47738	1.87977	1.98858	3.15358	4.48569	1.53054	1.97784	-0.213278	0.714984	0.508275	unchanged	-0.504055	0.466375	0.627384	unchanged	0.127956	0.819881	0.215974	unchanged	-0.420767	0.388158	0.974638	unchanged	-1.01752	0.0548265	1.7483	unchanged	-0.0895989	0.875234	0.128929	unchanged
meta_3838		1.36553	1.26561	0.149585	0.981145	0.834528	1.225	1.21021	1.56058	0.110987	0.802053	1.05842	0.512111	0.113216	0.122061	0.241377	0.453401	0.679783	0.427633	1.07119	1.20252	0.19866	1.10512	0.973293	1.45347	0.051499	0.9569	0.0287357	unchanged	-2.54445	0.186297	1.14696	unchanged	-0.169568	0.847919	0.206159	unchanged	-0.357931	0.322131	1.07971	unchanged	-0.962089	0.0286239	1.71336	down	0.216045	0.423867	0.777562	unchanged
meta_3839		0.806065	0.540382	0.549643	9.10118	5.36338	9.55219	0.72639	0.503327	0.41505	4.56886	11.0018	7.72641	0.426968	0.461582	1.48513	21.5705	8.18765	3.03426	0.542455	2.09895	0.739696	10.4301	8.06255	7.75677	-0.205145	0.546045	0.63473	unchanged	0.324097	0.695587	0.314463	unchanged	0.834463	0.418786	0.825282	unchanged	-0.0438904	0.92187	0.115807	unchanged	0.44932	0.653165	0.481889	unchanged	0.128243	0.665034	0.395471	unchanged
meta_3883		0.318547	0.400866	0.359797	0.0399401	0.0280362	0.0215783	0.449826	0.340343	0.326228	0.0257467	0.0308584	0.0324595	0.19607	0.298614	0.397489	0.0238939	0.0235974	0.0132243	0.267996	0.466145	0.355018	0.0372672	0.0335414	0.0332137	0.0488745	0.802379	0.394463	unchanged	-0.274579	0.40274	0.750113	unchanged	0.0132391	0.961135	0.0785499	unchanged	-0.0079148	0.979395	0.00931203	unchanged	-0.560699	0.219837	1.1872	unchanged	0.216054	0.466913	0.722864	unchanged
meta_3891		1.47218	1.13028	1.0438	6.32327	1.0103	6.35702	1.02561	1.2065	1.0767	1.18577	3.20396	2.01475	0.763877	0.857755	1.18054	0.803574	0.703987	0.673056	0.872517	0.877167	0.988984	0.632429	7.23753	1.00108	-0.140108	0.491261	0.869091	unchanged	-0.379875	0.196576	1.01872	unchanged	-0.412944	0.137958	1.34467	unchanged	-1.09603	0.3037	1.14686	unchanged	-2.65038	0.163364	1.43327	unchanged	-0.62601	0.595775	0.684846	unchanged
meta_3893		59.2897	79.575	73.6144	46.218	25.2683	61.1467	29.1833	44.1758	46.9654	36.7712	23.7687	47.3941	46.881	42.6775	27.9942	41.956	59.0939	24.1607	23.64	48.2847	42.2853	48.765	44.3978	34.8685	-0.820391	0.0200292	1.87562	down	-0.854013	0.0190448	1.42794	down	-0.895632	0.0283765	1.53916	down	-0.297289	0.549842	0.643465	unchanged	-0.0830832	0.872726	0.181768	unchanged	-0.0509443	0.90081	0.203044	unchanged
meta_3897	Arachidic acid	0.509983	0.559477	0.695574	1.4449	0.802643	1.02213	0.733589	0.457425	0.398702	1.13703	1.0137	1.1665	0.47277	0.382203	0.685304	1.74149	1.6015	0.815361	0.552986	0.460327	0.589257	2.1219	1.62871	0.840528	-0.150927	0.651642	0.399947	unchanged	-0.196506	0.524424	0.572992	unchanged	-0.139307	0.472356	0.661379	unchanged	0.020835	0.941637	0.0745291	unchanged	0.346864	0.445397	0.75931	unchanged	0.489703	0.370388	0.894214	unchanged
meta_3904		0.231919	0.336956	0.222626	0.0268817	0.0186205	0.0160742	0.357142	0.240527	0.199607	0.0220344	0.018699	0.0213406	0.42598	0.280331	0.821908	0.0209087	0.0200364	0.0170565	0.38987	0.263189	0.80623	0.0273297	0.023164	0.0231034	0.0104894	0.975932	0.117873	unchanged	0.949188	0.265827	0.934411	unchanged	0.882603	0.30621	0.992363	unchanged	0.0116104	0.965052	0.049339	unchanged	-0.0862859	0.757676	0.338551	unchanged	0.257271	0.348833	0.912241	unchanged
meta_3917		0.173162	0.191803	0.119861	0.226653	0.147943	0.172529	0.0748948	0.1369	0.143211	0.200585	0.162212	0.17291	0.10773	0.145074	0.0792325	0.238002	0.260242	0.2035	0.0970263	0.0686842	0.098109	0.172255	0.148452	0.161692	-0.449622	0.230923	1.2942	unchanged	-0.546119	0.152547	1.06415	unchanged	-0.877913	0.0584335	1.53247	unchanged	-0.0304236	0.892789	0.181155	unchanged	0.359074	0.152697	1.30664	unchanged	-0.18164	0.455209	0.895502	unchanged
meta_3923		0.254114	0.328445	0.305441	0.0192888	0.0353501	0.0283687	0.300955	0.254451	0.296406	0.0138467	0.030044	0.0172084	0.232375	0.223438	0.314215	0.0302396	0.0306595	0.0269138	0.281551	0.311893	0.287441	0.0402935	0.0409341	0.0284675	-0.0600259	0.67561	0.375913	unchanged	-0.20565	0.343508	0.80383	unchanged	-0.0116069	0.927725	0.0749057	unchanged	-0.442092	0.342287	0.973846	unchanged	0.0811882	0.767004	0.308943	unchanged	0.402182	0.223975	1.23877	unchanged
meta_3925	Chrysin	0.166251	0.10893	0.135584	0.16719	0.137619	0.227335	0.293618	0.204593	0.162336	0.0816907	0.188075	0.0839499	0.120767	0.181244	0.197345	0.220231	0.230483	0.109165	0.0947615	0.0978084	0.136285	0.133859	0.153182	0.0618319	0.685349	0.152064	1.52973	unchanged	0.281759	0.365898	0.731259	unchanged	-0.320857	0.271623	0.96459	unchanged	-0.589227	0.2521	1.18674	unchanged	0.0732977	0.854767	0.173072	unchanged	-0.609117	0.1864	1.25552	unchanged
meta_3926		0.0747739	0.0952807	0.0741522	0.0216313	0.0221374	0.014013	0.0881846	0.073844	0.0865629	0.020482	0.0146257	0.0190438	0.0752721	0.0685121	0.092091	0.0105067	0.0160251	0.0136534	0.0736356	0.10686	0.0939278	0.025393	0.0237619	0.0186251	0.0256736	0.869943	0.248263	unchanged	-0.0500794	0.792285	0.259695	unchanged	0.168302	0.449618	0.719998	unchanged	-0.0936128	0.724208	0.367696	unchanged	-0.523951	0.144115	1.36202	unchanged	0.230246	0.376297	0.906383	unchanged
meta_3929		1.15447	1.34207	1.27345	0.247873	0.248009	0.140081	1.38217	1.24477	1.46483	0.225592	0.241862	0.249792	1.11416	0.996311	1.23324	0.181499	0.170095	0.127995	1.24394	1.68048	1.24121	0.27615	0.249673	0.253303	0.118169	0.274169	1.19104	unchanged	-0.17311	0.183645	1.04807	unchanged	0.143977	0.469515	0.723007	unchanged	0.173527	0.531841	0.744624	unchanged	-0.407145	0.284563	1.09377	unchanged	0.292915	0.314434	1.08766	unchanged
meta_3953		0.0560366	0.0466414	0.0507284	0.0690377	0.0577863	0.0566643	0.0619398	0.0700687	0.0490745	0.0533113	0.038711	0.0448156	0.0503106	0.041325	0.0540292	0.051332	0.059637	0.0459972	0.0472829	0.0669087	0.0481338	0.0455244	0.0559838	0.0487076	0.239292	0.268916	1.16645	unchanged	-0.0747069	0.611221	0.460508	unchanged	0.0815311	0.700955	0.399455	unchanged	-0.42322	0.0551964	1.66909	unchanged	-0.225234	0.189535	1.23071	unchanged	-0.288651	0.095523	1.55407	unchanged
meta_3961		0.0707642	0.0822543	0.0687387	0.0723911	0.0689673	0.0467728	0.0584564	0.0784567	0.0693923	0.0854348	0.0430467	0.0713043	0.0527986	0.058476	0.0616463	0.0738717	0.0557067	0.0526435	0.0570461	0.0580161	0.0617038	0.0811995	0.0629336	0.078661	-0.104199	0.514746	0.793612	unchanged	-0.358868	0.0395379	1.40087	down	-0.32714	0.0582709	1.55387	unchanged	0.0867147	0.808293	0.277711	unchanged	-0.0460429	0.859449	0.191936	unchanged	0.243972	0.312497	1.02674	unchanged
meta_3972		0.163365	0.137308	0.137535	0.046882	0.028852	0.0330483	0.143963	0.171234	0.0951481	0.0664357	0.0192006	0.0414627	0.122425	0.0737561	0.134273	0.035745	0.0444914	0.037864	0.104459	0.169837	0.0960698	0.0285108	0.0496631	0.0812712	-0.0947788	0.727012	0.438939	unchanged	-0.407167	0.182451	1.09567	unchanged	-0.242665	0.441045	0.729204	unchanged	0.224508	0.70932	0.400799	unchanged	0.11857	0.644402	0.484267	unchanged	0.551616	0.38917	0.820351	unchanged
meta_3985		0.101868	0.0985092	0.11896	0.245627	0.191565	0.230789	0.126926	0.100583	0.111297	0.141071	0.225153	0.1678	0.0810578	0.0509471	0.0975995	0.24426	0.242616	0.182574	0.085199	0.111348	0.154569	0.220916	0.211087	0.196	0.0853788	0.550228	0.758521	unchanged	-0.475932	0.146834	1.16676	unchanged	0.136864	0.659542	0.464002	unchanged	-0.322906	0.217048	1.25801	unchanged	0.00316824	0.985881	0.00287092	unchanged	-0.0890364	0.509781	0.794961	unchanged
meta_4001		0.0702712	0.0363182	0.0417812	0.0503357	0.0408131	0.068057	0.0559102	0.0749766	0.0402986	0.0624017	0.070439	0.0538585	0.0279862	0.0221913	0.0277283	0.0625179	0.0669794	0.045957	0.0442853	0.0177715	0.0465214	0.0991015	0.0611783	0.0320417	0.206354	0.628592	0.466325	unchanged	-0.929402	0.151486	1.2061	unchanged	-0.450471	0.397964	0.788988	unchanged	0.229822	0.39188	0.867132	unchanged	0.140202	0.625721	0.49016	unchanged	0.272626	0.639659	0.535735	unchanged
meta_4014		4.07828	2.32475	2.64483	1.31515	1.47018	1.2483	4.02086	5.54604	3.28131	1.93	1.06707	1.65281	2.07644	1.79045	2.1846	1.12478	1.04718	1.07728	2.79657	2.7316	2.99524	1.13337	1.31664	2.13376	0.505919	0.216653	1.19025	unchanged	-0.580285	0.20094	1.09718	unchanged	-0.0861459	0.77766	0.291236	unchanged	0.205119	0.507666	0.76114	unchanged	-0.311972	0.0457063	1.73538	down	0.184457	0.614398	0.543599	unchanged
meta_4025		0.49296	0.502927	0.360765	1.10936	0.77344	0.669553	0.262724	0.359164	0.471474	0.945092	0.565263	0.687068	0.29712	0.278111	0.361889	0.653097	0.545209	0.656563	0.209176	0.351936	0.325868	0.643512	0.666464	0.516076	-0.311279	0.315336	1.12832	unchanged	-0.533745	0.0725515	1.31811	unchanged	-0.613077	0.069248	1.39369	unchanged	-0.216017	0.534059	0.685847	unchanged	-0.460512	0.216712	1.25923	unchanged	-0.483102	0.20226	1.35251	unchanged
meta_4026	PGA1	0.32864	0.234781	0.337016	0.549051	0.445353	0.422352	0.213364	0.252499	0.307277	0.377128	0.290769	0.360324	0.190489	0.249505	0.274231	0.48952	0.61197	0.363353	0.06929	0.276017	0.308137	0.159066	0.400469	0.33783	-0.219893	0.377467	0.988533	unchanged	-0.334245	0.210757	0.987916	unchanged	-0.46256	0.394135	0.776663	unchanged	-0.462441	0.0591907	1.67008	unchanged	0.048154	0.856625	0.16615	unchanged	-0.658825	0.123585	1.51688	unchanged
meta_4036		0.0506197	0.0751619	0.0616705	0.00918948	0.00541287	0.00442498	0.0849933	0.0483655	0.0657567	0.0055147	0.00588019	0.00747497	0.0469509	0.0519534	0.0703164	0.00550015	0.00600262	0.00568279	0.0738939	0.0816424	0.0878385	0.00841467	0.00729204	0.00712033	0.0870832	0.777489	0.432762	unchanged	-0.147616	0.577667	0.499049	unchanged	0.376657	0.101831	1.36078	unchanged	-0.0119895	0.975695	0.0112752	unchanged	-0.146877	0.714127	0.403361	unchanged	0.26267	0.478763	0.686288	unchanged
meta_4061		0.261215	0.167937	0.0698388	0.0161381	0.0126808	0.0123481	0.157923	0.111299	0.100128	0.0134962	0.0119501	0.0200962	0.107688	0.0663983	0.0762146	0.0210453	0.015074	0.0130789	0.0935446	0.111052	0.106234	0.0178472	0.0169471	0.018976	-0.434024	0.522337	0.761352	unchanged	-0.995348	0.269875	0.964226	unchanged	-0.682886	0.373964	0.900267	unchanged	0.145727	0.636944	0.581015	unchanged	0.257119	0.392691	0.870206	unchanged	0.385322	0.0551659	1.60118	unchanged
meta_4065	20-HETE	57.8069	29.7487	71.8463	84.5923	79.3152	58.0197	35.6847	54.8697	45.7948	53.8713	36.6483	49.1325	26.9977	47.58	60.4855	40.3789	39.3905	56.8316	15.8002	74.6337	66.0463	24.8219	73.3369	59.2611	-0.225363	0.613531	0.616355	unchanged	-0.239034	0.635151	0.416789	unchanged	-0.0266886	0.967289	0.00133724	unchanged	-0.668249	0.0563894	1.68371	unchanged	-0.700118	0.0518685	1.60324	unchanged	-0.49547	0.280478	1.14929	unchanged
meta_4066		122.327	86.5798	135.895	216.37	130.269	196.866	146.404	115.109	87.6359	129.764	0.00961808	175.967	113.555	132.947	111.367	220.551	90.5113	136.734	68.084	149.458	126.689	51.724	99.7681	157.312	0.0180728	0.951725	0.12678	unchanged	0.0536634	0.806756	0.234926	unchanged	-0.00239106	0.99503	0.0346666	unchanged	-0.829983	0.272383	1.13442	unchanged	-0.279449	0.531867	0.629512	unchanged	-0.815603	0.12481	1.46366	unchanged
meta_4094		0.163716	0.172224	0.164348	0.110814	0.0971757	0.0922348	0.20065	0.184841	0.192173	0.104409	0.0667383	0.083646	0.202295	0.19542	0.246039	0.0912556	0.0929465	0.0984459	0.341505	0.278555	0.516019	0.0914748	0.126711	0.171186	0.20747	0.013699	1.99035	up	0.36375	0.0904786	1.32642	unchanged	1.18323	0.0961417	1.49468	unchanged	-0.236712	0.304325	1.10184	unchanged	-0.0870334	0.408434	0.855782	unchanged	0.375107	0.325602	0.976475	unchanged
meta_4104		0.123825	0.165676	2.55296	0.146759	1.77169	0.120102	0.14643	0.117212	2.18561	0.0989966	0.0649621	5.4222	0.135995	8.44118	0.128076	0.114458	0.129296	0.0858698	0.112504	4.14096	4.71152	0.129429	2.21458	5.25665	-0.214799	0.907273	0.112606	unchanged	1.61475	0.558963	0.547657	unchanged	1.65716	0.302196	0.979807	unchanged	1.45432	0.581204	0.698996	unchanged	-2.62865	0.406442	0.916267	unchanged	1.89858	0.340652	0.986995	unchanged
meta_4108	L-Carnitine	0.544596	0.319388	0.511073	0.51373	0.519638	0.691966	0.393337	0.303009	0.439694	0.445146	0.393077	0.628803	0.233643	0.633254	0.530279	0.602184	0.491761	0.510139	0.217721	0.414255	0.558155	0.283211	0.566189	0.582558	-0.275477	0.393128	0.929786	unchanged	0.0230231	0.96076	0.0416456	unchanged	-0.20837	0.640154	0.415531	unchanged	-0.233981	0.405865	0.835699	unchanged	-0.105126	0.589869	0.555705	unchanged	-0.268885	0.446928	0.847372	unchanged
meta_4131		1.04557	0.483851	0.663592	0.0584891	0.0489389	0.0349985	0.637124	0.844405	0.742677	0.069388	0.0784753	0.0546708	0.394142	0.544082	0.454844	0.0592563	0.0484264	0.0470856	0.378524	1.1198	0.737708	0.0730639	0.0782044	0.0818405	0.0203736	0.957293	0.0256937	unchanged	-0.65465	0.24486	0.996595	unchanged	0.0280261	0.960435	0.073058	unchanged	0.507948	0.108502	1.4554	unchanged	0.119893	0.634111	0.494611	unchanged	0.710786	0.0346717	1.73381	up
meta_4136		0.190494	0.285974	0.264168	0.08604	0.0653785	0.0540078	0.239636	0.198	0.180596	0.11673	0.101809	0.103859	0.201042	0.153247	0.217457	0.0788263	0.0672559	0.0765035	0.158914	0.21451	0.158424	0.103549	0.101782	0.107065	-0.260616	0.306611	1.00753	unchanged	-0.373392	0.190619	1.03842	unchanged	-0.477751	0.124751	1.26781	unchanged	0.650222	0.0350324	1.81173	up	0.115739	0.614345	0.54684	unchanged	0.604752	0.0591276	1.69017	unchanged
meta_4137		1.13884	1.24308	1.21329	0.0929911	0.0451218	0.0261692	0.913661	0.885433	1.06195	0.030089	0.0400159	0.0538433	0.913758	1.02387	1.31206	0.0278837	0.0261882	0.0284447	0.880358	1.50125	0.917987	0.0439461	0.0520871	0.0523018	-0.329538	0.027372	1.8668	down	-0.145777	0.436736	0.723807	unchanged	-0.123787	0.673949	0.397804	unchanged	-0.406438	0.577035	0.609283	unchanged	-0.993419	0.303947	1.1068	unchanged	-0.147316	0.815124	0.365235	unchanged
meta_4138	p-Hydroxyphenylbutazone	0.173167	0.20699	0.206322	0.0114736	0.0205624	0.0165218	0.235031	0.163236	0.263852	0.0210472	0.0181272	0.0163717	0.170424	0.215696	0.258625	0.0168265	0.0105722	0.0187096	0.16487	0.315553	0.20754	0.0217092	0.0113019	0.0156973	0.17501	0.496625	0.845262	unchanged	0.136647	0.53945	0.509721	unchanged	0.230253	0.532905	0.649311	unchanged	0.193982	0.488909	0.7466	unchanged	-0.0746787	0.831743	0.207143	unchanged	0.0044663	0.990604	0.183636	unchanged
meta_4146		0.120641	0.0802484	0.0849589	0.271631	0.17621	0.14194	0.116904	0.0854838	0.0841819	0.14645	0.144877	0.131127	0.102107	0.0936651	0.102631	0.186	0.188085	0.146946	0.0831103	0.0794391	0.0772229	0.128503	0.245558	0.168418	0.00363857	0.989178	0.0378104	unchanged	0.0620119	0.77677	0.249811	unchanged	-0.253584	0.351342	0.932566	unchanged	-0.481383	0.286333	1.20988	unchanged	-0.178808	0.623157	0.53478	unchanged	-0.120611	0.776327	0.431396	unchanged
meta_4168		0.129688	0.100425	0.142021	0.0990838	0.0750978	0.093407	0.105884	0.11685	0.119405	0.155288	0.241558	0.182033	0.0503402	0.0714766	0.0820994	0.176264	0.209166	0.131236	0.0896115	0.106795	0.101028	0.269146	0.13989	0.189807	-0.12124	0.509565	0.786213	unchanged	-0.867848	0.0251374	1.42907	down	-0.323251	0.170486	1.20536	unchanged	1.11325	0.0465052	1.83539	up	0.949214	0.0554407	1.69077	unchanged	1.16216	0.0942305	1.6507	unchanged
meta_4173		4.22775	2.4873	3.39202	0.297524	0.316057	0.132567	2.11894	2.8433	3.22877	0.154977	0.208866	0.30251	2.32856	2.17679	2.10105	0.164627	0.141067	0.164014	2.62122	3.22106	2.80998	0.304102	0.294628	0.287477	-0.303251	0.35538	1.06899	unchanged	-0.613428	0.143655	1.22389	unchanged	-0.224217	0.442121	0.733497	unchanged	-0.163177	0.733872	0.314766	unchanged	-0.6677	0.253637	1.21199	unchanged	0.248182	0.507685	0.749422	unchanged
meta_4191		51.3107	62.6393	60.5329	40.0028	22.804	53.1799	26.705	35.3751	34.756	36.6556	22.9194	42.9033	34.7188	33.2604	25.9235	38.765	50.4496	21.4176	22.2491	40.1442	38.5801	40.4036	42.1236	29.3632	-0.849469	0.00504871	2.00182	down	-0.893849	0.0044273	1.53746	down	-0.789111	0.0300402	1.56294	down	-0.17864	0.695565	0.427989	unchanged	-0.0681884	0.890639	0.15811	unchanged	-0.0518718	0.897173	0.218801	unchanged
meta_4194	Heneicosanoic acid	0.0440479	0.00812728	0.0226758	0.52911	0.258216	0.32764	0.0603036	0.0568821	0.0861506	0.341147	0.309338	0.289194	0.0438598	0.0497283	0.0552744	0.671825	0.497562	0.232763	0.0694063	0.042675	0.0779005	0.781522	0.486928	0.278466	1.44178	0.0378876	1.74285	up	0.991888	0.131598	1.21149	unchanged	1.34377	0.0614209	1.41377	unchanged	-0.246759	0.548633	0.715799	unchanged	0.330642	0.567036	0.579054	unchanged	0.472395	0.449614	0.766999	unchanged
meta_4202	Adenosine	0.158655	0.100642	0.180263	0.0340933	0.0398939	0.0289776	0.338317	0.31455	0.226696	0.0183764	0.0159149	0.0196184	0.150842	0.131106	0.1793	0.0279232	0.0274238	0.0210169	0.306587	0.41072	0.276977	0.0289847	0.0356888	0.0434538	1.00073	0.0288291	1.85459	up	0.069482	0.809051	0.197605	unchanged	1.1776	0.0255623	1.61595	up	-0.933535	0.0252165	1.89762	down	-0.431189	0.090583	1.49496	unchanged	0.0705795	0.760103	0.323451	unchanged
meta_4232		0.508574	0.418635	0.376564	0.0313235	0.0263887	0.0168698	0.269897	0.321081	0.396628	0.029587	0.0218856	0.0274797	0.202111	0.214068	0.210447	0.0255976	0.0278128	0.0296906	0.192237	0.257467	0.196914	0.0289215	0.0310347	0.0194602	-0.400685	0.12081	1.54424	unchanged	-1.05702	0.0276497	1.53849	down	-1.01171	0.014927	1.66953	down	0.0821545	0.781917	0.319607	unchanged	0.15604	0.577239	0.604053	unchanged	0.0906082	0.785904	0.24527	unchanged
meta_4234		0.185643	0.251527	0.390372	0.0429544	0.0305499	0.0285284	0.199707	0.332209	0.185598	0.0417942	0.02692	0.0396675	0.193731	0.149115	0.2227	0.0350003	0.0353029	0.033035	0.252933	0.170432	0.192367	0.0438874	0.0393589	0.0486846	-0.205826	0.65733	0.495447	unchanged	-0.549186	0.282516	0.921182	unchanged	-0.426529	0.367351	0.850371	unchanged	0.0870906	0.760132	0.339634	unchanged	0.018343	0.932381	0.0919204	unchanged	0.37075	0.146503	1.29322	unchanged
meta_4258		0.928229	0.874627	0.923225	2.18322	1.65774	1.57491	1.00151	1.23286	0.859623	1.7777	0.826337	1.37645	0.598771	0.634573	0.774959	1.0576	1.69141	1.57522	0.663181	0.928037	0.829861	0.886004	0.808565	1.10546	0.182643	0.376593	0.981812	unchanged	-0.440851	0.0369238	1.48617	down	-0.171178	0.31791	0.940695	unchanged	-0.444248	0.235023	1.20791	unchanged	-0.32475	0.252654	1.09	unchanged	-0.951755	0.0284429	1.80717	down
meta_4260		2.64141	1.41167	1.72725	2.32858	2.16082	2.20489	1.85551	1.56541	1.05392	0.621724	0.680132	0.722718	1.1871	1.5448	1.52604	0.707211	1.31687	0.278969	2.34465	2.04365	2.37541	0.645623	1.19056	1.10629	-0.369314	0.384938	0.952775	unchanged	-0.440995	0.301023	0.895677	unchanged	0.226664	0.471723	0.697086	unchanged	-1.72531	6.81774e-05	2.05923	down	-1.53938	0.0366995	1.82219	down	-1.1859	0.0123703	1.92198	down
meta_4261		3.44563	1.5187	3.62959	1.45427	1.16062	1.03748	3.94723	3.93659	3.47932	1.36872	0.918695	1.25402	2.28592	2.42711	1.31653	1.15764	1.23886	1.17683	2.98474	5.8491	3.38688	1.17949	1.05871	1.15751	0.402974	0.303377	1.16392	unchanged	-0.511263	0.342603	0.775894	unchanged	0.507943	0.345878	0.882104	unchanged	-0.0445002	0.849844	0.203784	unchanged	-0.0315634	0.852511	0.206562	unchanged	-0.105118	0.566416	0.679254	unchanged
meta_4273		0.13767	0.226072	0.158543	1.16929	0.959537	0.887718	0.0662533	0.149439	0.174267	4.44171	2.71613	4.11867	0.104704	0.06361	0.096129	3.74048	2.10057	4.62242	0.16471	0.159223	0.145027	6.49942	1.88193	1.01012	-0.421511	0.356829	1.02667	unchanged	-0.981876	0.065928	1.34834	unchanged	-0.155373	0.576793	0.569222	unchanged	1.90235	0.0323521	1.92968	up	1.79439	0.0764866	1.69865	unchanged	1.63845	0.338361	1.10385	unchanged
meta_4290	Deoxyuridine monophosphate (dUMP)	2.44499	1.34226	1.76783	0.2523	0.179245	0.129638	1.73762	1.75756	1.70168	0.190264	0.188971	0.249164	0.888452	1.49716	0.731571	0.0911175	0.13179	0.113415	0.835581	1.07041	0.988531	0.344303	0.238826	0.195238	-0.0961676	0.745827	0.436241	unchanged	-0.833567	0.116704	1.14975	unchanged	-0.940483	0.103945	1.44246	unchanged	0.16321	0.619488	0.581978	unchanged	-0.738627	0.160708	1.3893	unchanged	0.471978	0.274441	1.06002	unchanged
meta_4294		0.256269	0.263509	0.238434	0.331209	0.14902	0.129305	0.257636	0.240609	0.332045	0.271679	0.164862	0.236344	0.233514	0.233554	0.219839	0.227443	0.148042	0.188954	0.312392	0.317109	0.313206	0.383733	0.293068	0.223362	0.131014	0.485722	0.794955	unchanged	-0.142489	0.0649875	1.30209	unchanged	0.314206	0.0119623	1.74276	up	0.142654	0.787684	0.295005	unchanged	-0.110888	0.842363	0.206956	unchanged	0.562483	0.29491	0.97371	unchanged
meta_4299	Acetylvalerenolic acid	0.170879	0.26183	0.188128	0.235677	0.181787	0.168711	0.206927	0.177676	0.25034	0.808829	0.493255	0.70517	0.198256	0.173529	0.229192	0.711863	0.39334	0.784177	0.18794	0.203389	0.102182	1.11289	0.318435	0.169305	0.0324132	0.900009	0.177208	unchanged	-0.0469048	0.849525	0.190004	unchanged	-0.331132	0.370753	0.820101	unchanged	1.77582	0.0313852	1.91767	up	1.68851	0.0647506	1.72538	unchanged	1.44924	0.367497	1.04476	unchanged
meta_4307		1.44413	0.622838	1.44422	0.704162	0.437043	0.618314	1.69623	2.52556	1.59007	0.962316	0.31832	0.627747	1.10399	0.988142	0.552565	0.644329	0.697479	0.409967	1.23983	1.93971	1.38469	0.460216	1.0243	0.584153	0.727038	0.130221	1.40551	unchanged	-0.408861	0.428911	0.644082	unchanged	0.37841	0.372204	0.838355	unchanged	0.117169	0.823398	0.228858	unchanged	-0.00636404	0.983651	0.0374995	unchanged	0.23352	0.624809	0.378543	unchanged
meta_4313		105.009	92.2332	90.13	1.56139	1.45991	1.00942	82.5171	86.4524	97.4692	1.9674	3.49585	2.18323	82.4385	74.5442	65.363	1.06874	1.3846	0.930885	77.433	94.7654	68.1857	2.70934	2.20115	1.84073	-0.109116	0.340443	1.07455	unchanged	-0.370115	0.0331473	1.36735	down	-0.257578	0.175258	1.17167	unchanged	0.923763	0.115188	1.5748	unchanged	-0.252209	0.378349	0.893866	unchanged	0.744115	0.0479189	1.65312	up
meta_4317		0.151657	0.192655	0.164024	0.00836121	0.00783786	0.00489286	0.193907	0.158381	0.175381	0.0100313	0.00734175	0.00983951	0.138924	0.135862	0.168871	0.00538087	0.00671226	0.00977179	0.148506	0.211955	0.148163	0.010142	0.0105394	0.0120847	0.0538499	0.706464	0.515202	unchanged	-0.196336	0.252181	0.930897	unchanged	0.000817366	0.997098	0.0214011	unchanged	0.367581	0.217719	1.24566	unchanged	0.0519276	0.886416	0.163575	unchanged	0.635513	0.0485305	1.64169	up
meta_4326		0.170191	0.184904	0.118519	0.211045	0.151464	0.134835	0.067004	0.122679	0.142504	0.19952	0.156757	0.182579	0.0927339	0.131841	0.0642155	0.23709	0.269789	0.234514	0.0832897	0.0587887	0.0966599	0.175189	0.148511	0.158685	-0.511716	0.195233	1.36931	unchanged	-0.71369	0.0934535	1.18841	unchanged	-0.988282	0.0399699	1.5664	down	0.115655	0.634041	0.520462	unchanged	0.575993	0.053154	1.6525	unchanged	-0.0440616	0.853883	0.266349	unchanged
meta_4340		0.0557946	0.0666272	0.0553091	0.101038	0.0497992	0.0665565	0.0731204	0.0720466	0.0562128	0.127736	0.0755942	0.135928	0.0474137	0.0592474	0.0547245	0.117159	0.0795026	0.102267	0.0555966	0.0703447	0.0556595	0.143219	0.112621	0.0957158	0.180224	0.306535	1.11149	unchanged	-0.139183	0.341884	0.775333	unchanged	0.031075	0.844638	0.198989	unchanged	0.642074	0.17171	1.34012	unchanged	0.459494	0.225083	1.16845	unchanged	0.693446	0.0951769	1.40609	unchanged
meta_4350		0.190821	0.380102	0.256303	0.0517918	0.037877	0.0439987	0.337155	0.500395	0.375906	0.0520352	0.0476897	0.0476859	0.262293	0.250971	0.220342	0.0791574	0.0702794	0.03524	0.244329	0.56317	0.305998	0.0852019	0.0399079	0.0800161	0.55277	0.158733	1.35468	unchanged	-0.173276	0.633882	0.425642	unchanged	0.428746	0.454878	0.724238	unchanged	0.141194	0.376415	0.943185	unchanged	0.466354	0.332067	1.00057	unchanged	0.617861	0.233356	1.25945	unchanged
meta_4392	Nicotinamide ribotide	0.958919	1.05214	0.942751	0.378955	0.338928	0.321208	0.58847	0.607271	0.615558	0.364452	0.504194	0.516094	0.900436	0.883593	0.413269	0.3806	0.430465	0.467784	0.550107	0.35864	0.791705	0.608501	0.425618	0.325802	-0.705551	0.00572354	2.07672	down	-0.426846	0.252264	0.96405	unchanged	-0.796658	0.0704304	1.53398	unchanged	0.414294	0.129973	1.57074	unchanged	0.299524	0.0670374	1.56805	unchanged	0.388201	0.324622	1.09105	unchanged
meta_4404		0.152496	0.15794	0.19208	0.0353122	0.0282924	0.0246599	0.177156	0.171857	0.152341	0.0408891	0.0184038	0.0348804	0.100313	0.124088	0.167354	0.022923	0.0244523	0.0273801	0.109529	0.179309	0.134892	0.0269457	0.0287111	0.0349586	-0.00334209	0.980215	0.037382	unchanged	-0.359219	0.199745	1.0331	unchanged	-0.246023	0.3448	0.832154	unchanged	0.0934837	0.808661	0.277571	unchanged	-0.239655	0.285764	1.07829	unchanged	0.0379236	0.853344	0.102889	unchanged
meta_4414		0.18515	0.181716	0.237056	0.427159	0.251486	0.319374	0.213969	0.213612	0.14184	0.183173	0.147585	0.27725	0.162773	0.309022	0.190851	0.304113	0.18569	0.301576	0.114926	0.239614	0.178414	0.167453	0.336166	0.268355	-0.0848694	0.721823	0.354521	unchanged	0.133875	0.715772	0.34418	unchanged	-0.180354	0.598485	0.467493	unchanged	-0.714978	0.11775	1.45444	unchanged	-0.3347	0.34862	0.907447	unchanged	-0.370514	0.347545	1.07357	unchanged
meta_4415		0.518047	0.334631	0.531468	0.61215	0.617773	0.477141	0.309806	0.292666	0.341589	0.40384	0.322724	0.424234	0.224418	0.331654	0.402421	0.679104	0.333269	0.426698	0.144689	0.545337	0.476434	0.247906	0.546536	0.502398	-0.552043	0.141177	1.58504	unchanged	-0.530154	0.161177	1.07492	unchanged	-0.246859	0.637954	0.41671	unchanged	-0.568883	0.0350374	1.75446	down	-0.24638	0.491641	0.717953	unchanged	-0.396516	0.281511	1.14587	unchanged
meta_4416		0.650346	0.635966	0.723499	1.17404	1.00365	1.36678	0.945768	0.882211	0.547433	0.780171	0.709337	1.30358	0.758604	1.11992	0.675807	1.36688	0.71138	1.27311	0.424385	0.909629	0.733295	0.301018	0.991851	1.21227	0.241118	0.429252	0.958069	unchanged	0.345883	0.313486	0.916032	unchanged	0.0406945	0.905803	0.158889	unchanged	-0.343713	0.324354	0.999404	unchanged	-0.0808236	0.797846	0.247872	unchanged	-0.50068	0.335909	1.08224	unchanged
meta_4422	beta-Nicotinamide D-ribonucleotide	0.0507421	0.102269	0.0876843	0.0138229	0.00918387	0.0108125	0.067099	0.0570737	0.067641	0.0106382	0.00873811	0.0120907	0.0874691	0.0290093	0.133037	0.0133036	0.0117481	0.010911	0.0892316	0.0226451	0.101709	0.0215439	0.0264779	0.0133227	-0.327504	0.40013	0.907796	unchanged	0.0519192	0.936191	0.0374245	unchanged	-0.172395	0.773247	0.293079	unchanged	-0.104007	0.665554	0.458163	unchanged	0.0886613	0.67218	0.446926	unchanged	0.859092	0.12739	1.41733	unchanged
meta_4445		0.416719	0.753667	0.22658	0.0551656	0.0429593	0.0468352	0.399743	0.2711	0.499118	0.039675	0.0532677	0.0481624	0.570848	0.351002	0.522117	0.0396763	0.0449269	0.0377734	0.474874	0.464346	0.584211	0.0757839	0.05045	0.0622564	-0.255837	0.685382	0.452384	unchanged	0.0477404	0.932095	0.0614365	unchanged	0.125027	0.813071	0.218758	unchanged	-0.0388855	0.822276	0.241897	unchanged	-0.244327	0.162893	1.31844	unchanged	0.378835	0.17599	1.32253	unchanged
meta_4485		0.174088	0.157867	0.178072	0.198916	0.151074	0.12395	0.162443	0.197244	0.188128	0.178243	0.107334	0.146029	0.157336	0.142633	0.134328	0.14982	0.150901	0.14457	0.159785	0.186202	0.15944	0.16043	0.166228	0.168541	0.103115	0.36945	0.884335	unchanged	-0.231893	0.0510623	1.30309	unchanged	-0.0130733	0.894767	0.0970459	unchanged	-0.134993	0.662753	0.479001	unchanged	-0.0899604	0.705993	0.417924	unchanged	0.0633025	0.777739	0.216763	unchanged
meta_4497		1.78525	3.65681	1.14093	0.235193	0.202574	0.16902	1.44074	1.50841	2.45257	0.293192	0.12204	0.207296	2.11021	1.42815	2.7453	0.130373	0.201675	0.171891	1.82336	2.11256	2.33285	0.189147	0.213415	0.126128	-0.285324	0.667779	0.500685	unchanged	-0.0671403	0.913566	0.119422	unchanged	-0.0705631	0.903316	0.135363	unchanged	0.0369476	0.928267	0.0919825	unchanged	-0.267939	0.290591	1.0279	unchanged	-0.198768	0.468879	0.782034	unchanged
meta_4499		0.451441	1.2164	0.792648	0.164	0.126551	0.130465	0.754955	0.527163	1.01181	0.183171	0.120301	0.139069	1.00666	0.756935	1.8164	0.10941	0.136585	0.131462	1.18684	2.19339	1.52501	0.158399	0.16877	0.163589	-0.101123	0.844223	0.170221	unchanged	0.541018	0.397789	0.671831	unchanged	0.995384	0.0973845	1.34923	unchanged	0.0719346	0.764444	0.300247	unchanged	-0.157563	0.379871	0.875891	unchanged	0.221136	0.183837	1.23898	unchanged
meta_4506	Demethoxycurcumin	0.269622	0.0905479	0.203065	0.496318	0.0972945	0.508106	0.133721	0.188479	0.135133	0.0899714	0.0559998	0.0690891	0.226778	0.0837981	0.23469	0.318991	0.130469	0.225474	0.0706071	0.118455	0.0742416	0.0810508	0.400768	0.310487	-0.300493	0.57731	0.703133	unchanged	-0.0467775	0.937417	0.0841106	unchanged	-1.09701	0.188964	1.20718	unchanged	-2.35694	0.159354	1.54433	unchanged	-0.706938	0.409471	0.848996	unchanged	-0.475626	0.569804	0.738777	unchanged
meta_4511		0.386408	0.345289	0.327843	0.852394	0.608391	0.774852	0.346942	0.261735	0.288744	0.966671	0.462998	0.789391	0.256896	0.223985	0.328087	0.483528	0.728437	0.960671	0.275848	0.36476	0.289467	0.590686	0.814117	0.657381	-0.239582	0.160586	1.35493	unchanged	-0.389285	0.0943982	1.26662	unchanged	-0.18802	0.268898	0.979572	unchanged	-0.010737	0.975326	0.0465458	unchanged	-0.0412394	0.901035	0.113542	unchanged	-0.116513	0.586424	0.719084	unchanged
meta_4512		0.598393	0.354743	0.240727	0.259183	0.199066	0.243473	0.193807	0.191859	0.18785	0.289404	0.144649	0.229809	0.254923	0.215975	0.190696	0.144368	0.202878	0.266991	0.167904	0.200395	0.226033	0.176866	0.254831	0.194079	-1.05773	0.188984	1.52059	unchanged	-0.851618	0.23218	1.03696	unchanged	-1.0063	0.196098	1.23854	unchanged	-0.0800169	0.802119	0.297939	unchanged	-0.192107	0.516554	0.657603	unchanged	-0.165256	0.445476	0.914619	unchanged
meta_4513		0.143086	0.122371	0.142963	0.0386032	0.0287435	0.0364637	0.134158	0.121249	0.11949	0.0419919	0.0221597	0.0302015	0.0894109	0.0857831	0.104108	0.0231139	0.0289342	0.0326488	0.0590367	0.12267	0.0808428	0.0295784	0.033284	0.0289404	-0.123558	0.258471	1.14381	unchanged	-0.548229	0.00923736	1.51181	down	-0.637464	0.107893	1.37034	unchanged	-0.13781	0.660386	0.51746	unchanged	-0.293569	0.194032	1.19465	unchanged	-0.177341	0.316295	1.15474	unchanged
meta_4514		0.180156	0.261972	0.232153	0.0212826	0.0160155	0.0162832	0.10608	0.1012	0.249631	0.020391	0.0132954	0.0170895	0.235067	0.175371	0.248509	0.0137549	0.0159774	0.0171535	0.268055	0.331736	0.248245	0.0189143	0.0202376	0.0142848	-0.561438	0.276392	1.16857	unchanged	-0.0331857	0.88379	0.148203	unchanged	0.330776	0.170855	1.16384	unchanged	-0.0775834	0.744483	0.371126	unchanged	-0.19258	0.337035	0.954115	unchanged	-0.00389767	0.985478	0.114281	unchanged
meta_4515		0.235211	0.190108	0.183241	0.188315	0.136044	0.164316	0.18689	0.0790068	0.151866	0.172977	0.0814082	0.115019	0.150481	0.124325	0.14248	0.116856	0.135738	0.185987	0.13521	0.241071	0.157168	0.126417	0.157217	0.120697	-0.542715	0.173444	1.35596	unchanged	-0.54436	0.0416221	1.42009	down	-0.190051	0.538901	0.56968	unchanged	-0.403674	0.282048	1.1496	unchanged	-0.156028	0.552407	0.586988	unchanged	-0.273337	0.21624	1.29862	unchanged
meta_4518		0.308306	0.495097	0.480785	0.302055	0.140856	0.34777	0.177765	0.285218	0.287232	0.253923	0.892467	0.268722	0.275111	0.238995	0.234454	0.265498	0.646615	0.139971	0.141595	0.290731	0.255835	0.345427	0.350347	0.229516	-0.77548	0.0774899	1.65951	unchanged	-0.778667	0.0908564	1.33726	unchanged	-0.90004	0.0617528	1.41859	unchanged	0.839749	0.43006	0.856932	unchanged	0.412083	0.637802	0.479384	unchanged	0.226811	0.583418	0.47971	unchanged
meta_4521		0.28861	0.323934	0.461296	0.779959	0.548457	0.797454	0.222667	0.282186	0.265405	0.614787	0.553971	0.600063	0.194646	0.206301	0.29359	0.690939	0.640763	0.616951	0.22373	0.225889	0.212728	0.667843	0.732122	0.461784	-0.479367	0.186556	1.41078	unchanged	-0.628656	0.123819	1.17802	unchanged	-0.697117	0.120371	1.41136	unchanged	-0.265265	0.2739	1.23225	unchanged	-0.125577	0.542752	0.651031	unchanged	-0.191395	0.484485	0.7942	unchanged
meta_4523	Erucic acid	0.0699973	0.0815074	0.0231197	0.139717	0.0550006	0.0835624	0.0445746	0.0968062	0.0581037	0.111493	0.0605181	0.0995214	0.0246761	0.0571608	0.0561012	0.105303	0.0584137	0.0873501	0.0526945	0.082145	0.0545694	0.107843	0.0900915	0.0767233	0.192022	0.744973	0.273286	unchanged	-0.340234	0.594704	0.472405	unchanged	0.117249	0.823039	0.208239	unchanged	-0.0354107	0.943112	0.0909038	unchanged	-0.148466	0.769605	0.295597	unchanged	-0.0188999	0.966988	0.156841	unchanged
meta_4555	Aesculin	1.5952	2.09593	1.65459	0.0331429	0.0429458	0.0192634	1.93031	1.41741	1.56481	0.0369421	0.0307359	0.0523085	1.43959	1.23851	2.36572	0.0292544	0.0280914	0.0290046	1.86002	2.54853	2.03163	0.0486277	0.062083	0.0612919	-0.121916	0.546662	0.567956	unchanged	-0.083863	0.810132	0.252057	unchanged	0.268718	0.238357	1.04671	unchanged	0.331535	0.43177	0.885756	unchanged	-0.143063	0.705078	0.424949	unchanged	0.851094	0.0438018	1.65616	up
meta_4558		0.383828	0.244286	0.497118	1.22374	0.76606	1.10582	0.275773	0.363621	0.253354	1.47949	0.651162	1.06089	0.175174	0.205104	0.167834	0.663416	0.901794	1.27084	0.213055	0.228459	0.28017	0.802298	1.25399	0.83279	-0.333899	0.410968	0.931368	unchanged	-1.03768	0.115889	1.28145	unchanged	-0.640784	0.201275	1.1745	unchanged	0.0440259	0.914591	0.0949014	unchanged	-0.126346	0.719761	0.351663	unchanged	-0.0996208	0.748256	0.489189	unchanged
meta_4562		0.336079	0.285946	0.249502	0.82049	0.650674	0.80237	0.328513	0.308028	0.299003	0.80077	0.517769	0.60987	0.207385	0.201593	0.201188	0.47529	0.778824	0.73256	0.234059	0.267667	0.314497	0.646389	0.76468	0.662519	0.102261	0.49175	0.760103	unchanged	-0.514343	0.0729959	1.4102	unchanged	-0.0945808	0.619232	0.465567	unchanged	-0.237525	0.320719	1.06904	unchanged	-0.194581	0.440478	0.787801	unchanged	-0.132807	0.372232	1.03451	unchanged
meta_4563		0.853364	0.702041	0.631026	0.045717	0.0246238	0.0494914	0.489413	0.550456	0.654606	0.0194393	0.0232158	0.0250869	0.321454	0.344561	0.372952	0.0283685	0.0180879	0.0405066	0.335966	0.435615	0.278485	0.033434	0.0264899	0.0296808	-0.367739	0.120395	1.55899	unchanged	-1.07343	0.0235332	1.53839	down	-1.0581	0.0118688	1.66002	down	-0.822892	0.148675	1.53759	unchanged	-0.462541	0.340418	0.912523	unchanged	-0.419368	0.321616	1.12152	unchanged
meta_4564		0.610225	0.587085	0.445716	0.0476453	0.035673	0.0347414	0.432784	0.408943	0.710759	0.0439683	0.0269783	0.0415321	0.280898	0.296465	0.456163	0.0324582	0.0370279	0.0460132	0.260947	0.447367	0.300944	0.0432575	0.0437888	0.0460578	-0.0817753	0.800804	0.324794	unchanged	-0.668781	0.0561021	1.32297	unchanged	-0.703061	0.0513241	1.45407	unchanged	-0.0698641	0.796886	0.275762	unchanged	-0.0316309	0.889291	0.127753	unchanged	0.173039	0.350476	0.892308	unchanged
meta_4568		0.171025	0.237129	0.185337	0.659656	0.523739	0.578037	0.210759	0.203451	0.1358	0.540854	0.416158	0.510979	0.157817	0.127125	0.1601	0.618229	0.574302	0.510527	0.0827401	0.165044	0.11626	0.511859	0.542075	0.526744	-0.109766	0.666955	0.432925	unchanged	-0.415284	0.116402	1.20963	unchanged	-0.705113	0.0722846	1.38198	unchanged	-0.262905	0.14746	1.38641	unchanged	-0.0486209	0.719958	0.378473	unchanged	-0.156205	0.264143	1.30136	unchanged
meta_4578	Norethindrone Acetate	0.273465	0.438394	0.358572	0.422093	0.290861	0.327245	0.348692	0.440297	0.464617	0.353331	0.159529	0.333705	0.517478	0.495797	0.227203	0.50697	0.478075	0.324989	0.358629	0.279416	0.327176	0.338181	0.391729	0.281666	0.227891	0.365708	0.947189	unchanged	0.212704	0.626471	0.458188	unchanged	-0.149262	0.55641	0.581391	unchanged	-0.297169	0.434649	0.830126	unchanged	0.332745	0.268485	1.06063	unchanged	-0.0402561	0.859424	0.317754	unchanged
meta_4579		36.4279	41.3569	43.6175	31.9871	16.6505	39.5767	17.5641	25.7182	25.0519	27.1937	16.2033	29.3382	23.8637	24.0911	17.3572	27.5991	35.5892	13.989	15.8616	27.976	26.2612	30.443	30.5533	22.7489	-0.829116	0.00703932	1.98754	down	-0.894376	0.00366158	1.53561	down	-0.792336	0.0267039	1.58689	down	-0.278357	0.555343	0.649474	unchanged	-0.192835	0.710697	0.397347	unchanged	-0.0750037	0.851767	0.291598	unchanged
meta_4582	Behenic acid	0.172386	0.205862	0.153502	2.23244	1.3685	1.26046	0.257889	0.184873	0.118363	1.78974	0.807491	1.27865	0.195518	0.125407	0.165523	1.80363	2.12015	0.990132	0.156828	0.137063	0.143857	1.86149	1.73466	1.2086	0.077576	0.837154	0.309313	unchanged	-0.128461	0.586919	0.474785	unchanged	-0.280647	0.167038	1.26731	unchanged	-0.326845	0.476519	0.76952	unchanged	0.0154995	0.97123	0.0176489	unchanged	-0.0169073	0.961802	0.131351	unchanged
meta_4610	Dimethyl 4,4-o-Phenylene-Bis (3-Thiophanate)	0.043603	0.0424139	0.0639165	0.055717	0.0251697	0.0187012	0.0897571	0.0733035	0.0456728	0.0421405	0.0861704	0.0583433	0.0521697	0.0628309	0.0501053	0.0763803	0.0325499	0.0397778	0.0654088	0.105908	0.0795104	0.114169	0.0448673	0.0272624	0.477339	0.270588	1.23625	unchanged	0.139069	0.570742	0.510413	unchanged	0.742369	0.0860805	1.41809	unchanged	0.906324	0.167679	1.3306	unchanged	0.578439	0.409439	0.826178	unchanged	0.903578	0.39753	0.905894	unchanged
meta_4612	Rosmarinic Acid	0.282301	0.308527	0.259847	0.435346	0.336716	0.300996	0.250637	0.31646	0.284068	0.350989	0.26683	0.355504	0.301195	0.272735	0.285441	0.331849	0.344507	0.306658	0.311107	0.311758	0.311602	0.310806	0.327884	0.275869	0.000833174	0.99483	0.0878814	unchanged	0.0146741	0.869419	0.135271	unchanged	0.135537	0.185455	1.25261	unchanged	-0.140737	0.541781	0.645383	unchanged	-0.126443	0.537537	0.670645	unchanged	-0.230579	0.319729	1.11186	unchanged
meta_4616	Sucrose	99.4391	83.8193	74.544	138.951	99.4131	104.021	87.8457	84.3838	86.4549	139.892	85.9554	120.049	60.5875	68.0405	62.696	66.9193	90.5091	114.238	76.7417	74.3832	87.1018	106.358	143.333	102.697	0.00492732	0.971543	0.0048838	unchanged	-0.430248	0.081957	1.34158	unchanged	-0.113931	0.485466	0.675182	unchanged	0.0147222	0.956483	0.0504727	unchanged	-0.333782	0.272191	1.04078	unchanged	0.0415438	0.862123	0.0355163	unchanged
meta_4622	3'-O-Methylinosine	0.110273	0.112847	0.0856848	0.0398553	0.0348691	0.036066	0.0925933	0.00995054	0.0892907	0.0410322	0.165419	0.0836877	0.139204	0.113886	0.145244	0.132967	0.0187491	0.0615974	0.118694	0.133365	0.193952	0.182855	0.0482165	0.0422732	-0.686837	0.283273	1.13758	unchanged	0.367279	0.0829342	1.21042	unchanged	0.530382	0.175888	1.22976	unchanged	1.38891	0.242901	1.30782	unchanged	0.945141	0.412841	0.903632	unchanged	1.30289	0.35918	1.06931	unchanged
meta_4624		0.0725943	0.482186	0.0938621	0.377083	0.222714	0.118575	0.0827286	0.129146	0.244286	0.41674	0.36049	0.0736398	0.221664	0.136368	0.0789163	0.49278	0.454532	0.135772	0.0635654	0.270104	0.224087	0.0797769	0.234946	0.276248	-0.50788	0.686529	0.464935	unchanged	-0.569962	0.655787	0.395948	unchanged	-0.217786	0.8507	0.180973	unchanged	0.244207	0.75312	0.287641	unchanged	0.592342	0.428374	0.782079	unchanged	-0.281645	0.682171	0.535525	unchanged
meta_4627	12(R)-HETE	1.28338	1.58891	1.47034	1.08987	0.569634	1.13134	0.546608	0.73321	0.848028	0.918489	0.442227	1.05334	0.755317	0.825109	0.525689	0.892412	1.13819	0.457764	0.526365	0.967628	0.892269	1.0012	1.10057	0.608855	-1.02917	0.00411449	2.00585	down	-1.04398	0.00419119	1.53069	down	-0.863815	0.0214851	1.59653	down	-0.209244	0.652957	0.479881	unchanged	-0.165507	0.726752	0.377699	unchanged	-0.0420776	0.915038	0.213083	unchanged
meta_4629		0.156726	0.0941117	0.110254	0.203553	0.232768	0.199291	0.113967	0.0861524	0.0917339	0.176135	0.122877	0.100733	0.105533	0.114799	0.111391	0.069916	0.150444	0.0895844	0.127737	0.165667	0.143406	0.129591	0.140737	0.110437	-0.307118	0.349795	1.0351	unchanged	-0.122388	0.655272	0.406478	unchanged	0.274642	0.324535	0.9141	unchanged	-0.669069	0.053949	1.77183	unchanged	-1.03614	0.0312745	1.77441	down	-0.739249	0.00383118	1.84122	down
meta_4635		0.0776622	0.12693	0.0948319	0.0146018	0.0116122	0.0087948	0.134609	0.0882234	0.122722	0.010993	0.00945324	0.0130867	0.104349	0.0839303	0.131816	0.0110283	0.00958632	0.0101549	0.213363	0.178474	0.20931	0.0133106	0.0146422	0.0127064	0.206722	0.485931	0.844847	unchanged	0.096311	0.748112	0.246262	unchanged	1.00553	0.00632195	1.68522	up	-0.0621344	0.818176	0.219872	unchanged	-0.186215	0.491105	0.740757	unchanged	0.215867	0.380789	0.844625	unchanged
meta_4647		0.0687357	0.0283662	0.064641	0.0735638	0.0675114	0.10442	0.0267146	0.0618319	0.0164391	1.06923	5.61797	2.67057	0.0264037	0.0137435	0.0337026	6.62096	0.552374	2.32036	0.0559688	0.0303103	0.0536854	6.738	1.48368	0.396228	-0.623511	0.37143	1.00464	unchanged	-1.13104	0.13584	1.17905	unchanged	-0.20864	0.662488	0.42148	unchanged	5.2524	0.150177	1.55348	unchanged	5.27321	0.229254	1.28075	unchanged	5.13357	0.29013	1.20557	unchanged
meta_4655		0.515399	0.478278	0.41524	0.146648	0.1162	0.0408614	0.659487	0.522476	0.62435	0.0229127	0.0383598	0.0501706	0.376082	0.370114	0.265605	0.0554537	0.0519172	0.0307511	0.480449	0.345221	0.411253	0.122684	0.0754489	0.103703	0.358461	0.0647953	1.7072	unchanged	-0.47766	0.0481224	1.31754	down	-0.18783	0.309751	0.947383	unchanged	-1.44639	0.172259	1.43345	unchanged	-1.13675	0.216775	1.27982	unchanged	-0.008929	0.986718	0.0108086	unchanged
meta_4656	Fluconazole	0.0139492	0.0156699	0.0176657	0.0206753	0.0192055	0.01294	0.0787824	0.0186926	0.0177703	0.0181194	0.0167677	0.0187908	0.011995	0.0139168	0.0155428	0.0128728	0.0131545	0.0115226	0.0110615	0.0216125	0.0112674	0.0188434	0.0204919	0.0216617	1.28526	0.378364	1.12698	unchanged	-0.189844	0.260832	0.904801	unchanged	-0.105796	0.784543	0.241791	unchanged	0.0232174	0.916609	0.145136	unchanged	-0.492296	0.16	1.42761	unchanged	0.207632	0.371881	0.899772	unchanged
meta_4662	Pyrethrosin	0.0647628	0.0864587	0.0823993	0.0135319	0.0112503	0.0106995	0.0817619	0.0671201	0.0603566	0.0126619	0.0109625	0.0128305	0.0639794	0.05188	0.0650035	0.0110826	0.0110192	0.00939374	0.0562541	0.0849632	0.0586706	0.0143912	0.0132281	0.0120357	-0.159019	0.426069	0.757828	unchanged	-0.369272	0.101788	1.22095	unchanged	-0.224978	0.383022	0.775753	unchanged	0.0390393	0.775131	0.32739	unchanged	-0.171927	0.277197	1.07537	unchanged	0.16043	0.278946	1.00526	unchanged
meta_4675		0.0457232	0.0600799	0.0512735	0.127602	0.109871	0.122151	0.0505585	0.0526477	0.0469742	0.208362	0.209835	0.240041	0.0404583	0.0350731	0.0498446	0.168118	0.300894	0.0935527	0.0399687	0.0525561	0.0453612	0.157015	0.211673	0.292278	-0.0647723	0.649174	0.492458	unchanged	-0.325207	0.153516	1.09753	unchanged	-0.187993	0.314105	0.88324	unchanged	0.872122	0.00344902	2.02451	up	0.645531	0.380615	0.9279	unchanged	0.87809	0.122504	1.49608	unchanged
meta_4703		0.0387566	0.0508582	0.028051	0.0643836	0.0641266	0.0621702	0.0312534	0.0233391	0.0358168	0.0879749	0.0543895	0.0622455	0.0356964	0.0326884	0.0347903	0.0525062	0.0677985	0.0510103	0.0262695	0.0228188	0.0445192	0.0478201	0.0592808	0.0515865	-0.380151	0.311023	1.07826	unchanged	-0.1896	0.54069	0.564775	unchanged	-0.329997	0.442559	0.715976	unchanged	0.10172	0.692315	0.428795	unchanged	-0.154504	0.351684	1.02878	unchanged	-0.264969	0.0814774	1.69805	unchanged
meta_4722		0.217245	0.205025	0.172808	0.351123	0.235928	0.248753	0.207921	0.26376	0.140698	0.288379	0.195781	0.208334	0.204241	0.123581	0.164824	0.265289	0.252517	0.173552	0.2067	0.1293	0.169691	0.206582	0.215855	0.242691	0.0413462	0.890482	0.11511	unchanged	-0.272527	0.28788	0.882089	unchanged	-0.234821	0.32884	0.931071	unchanged	-0.271364	0.365772	0.974095	unchanged	-0.273733	0.360879	0.91447	unchanged	-0.329535	0.255125	1.28276	unchanged
meta_4728		0.393743	0.448308	0.378724	0.106011	0.0961176	0.0607905	0.473656	0.374335	0.431063	0.0798649	0.0730873	0.0953249	0.327921	0.332644	0.421188	0.0690974	0.0665139	0.057953	0.460108	0.52825	0.446577	0.102939	0.103688	0.123673	0.0672805	0.617675	0.640399	unchanged	-0.174426	0.285838	0.895173	unchanged	0.233188	0.0983118	1.32526	unchanged	-0.0826682	0.770369	0.287697	unchanged	-0.441807	0.230115	1.24946	unchanged	0.32916	0.240984	1.13648	unchanged
meta_4741		4.60452	3.71303	2.68881	0.0716637	0.0608036	0.0373483	3.31079	2.78825	4.62541	0.0470857	0.0741918	0.0792537	2.88696	3.11732	2.02829	0.0234172	0.0232463	0.0312933	2.38106	3.58562	3.08386	0.117845	0.0715784	0.0581712	-0.037433	0.909668	0.164821	unchanged	-0.454403	0.214551	0.978372	unchanged	-0.282261	0.385145	0.801245	unchanged	0.239857	0.511411	0.742791	unchanged	-1.12322	0.0856932	1.61736	unchanged	0.544014	0.295862	1.08291	unchanged
meta_4742		0.049834	0.0584312	0.0838882	0.0475382	0.0416402	0.0417561	0.0681966	0.0534816	0.0911862	0.0870542	0.129416	0.0857288	0.0164917	0.0287035	0.0533093	0.0855928	0.098905	0.0707108	0.057519	0.0386898	0.077485	0.126401	0.0727328	0.0913739	0.147676	0.669299	0.522424	unchanged	-0.963996	0.104325	1.19166	unchanged	-0.145712	0.705867	0.348122	unchanged	1.20665	0.0553315	1.83011	unchanged	0.96283	0.0308206	1.80855	up	1.14973	0.0753016	1.72637	unchanged
meta_4774		0.128595	0.077843	0.112861	0.0168924	0.0185227	0.0112592	0.104138	0.140916	0.140066	0.0140556	0.0142369	0.0189193	0.0670372	0.0595788	0.093764	0.0126797	0.015983	0.013133	0.136745	0.119943	0.116722	0.0165482	0.0162297	0.0170515	0.2704	0.321339	0.959909	unchanged	-0.534914	0.153766	1.10564	unchanged	0.225853	0.356596	0.86878	unchanged	0.0165226	0.950849	0.128953	unchanged	-0.159268	0.553877	0.637644	unchanged	0.0943699	0.680547	0.492316	unchanged
meta_4789		0.0953317	0.121724	0.0947003	0.198713	0.0704211	0.0634483	0.0728005	0.0818043	0.0871301	0.0676206	0.0420768	0.0946469	0.0872911	0.0874925	0.0971619	0.0849595	0.103061	0.0624372	0.0736197	0.115695	0.0878432	0.0944716	0.0792769	0.0698451	-0.366993	0.103119	1.62683	unchanged	-0.197102	0.271827	0.94867	unchanged	-0.169713	0.495009	0.620739	unchanged	-0.702711	0.438826	0.853976	unchanged	-0.409144	0.601864	0.569206	unchanged	-0.449236	0.571021	0.72094	unchanged
meta_4793		0.104556	0.105945	0.145545	0.120635	0.0483877	0.128935	0.22122	0.0949445	0.112085	0.283334	0.140158	0.0865972	0.0927697	0.136052	0.122523	0.165569	0.478349	0.0712098	0.166774	0.163706	0.0949748	0.07944	0.614045	0.141064	0.26639	0.612933	0.698417	unchanged	-0.019171	0.936752	0.064494	unchanged	0.256948	0.451373	0.710684	unchanged	0.77564	0.357257	0.94015	unchanged	1.26309	0.375888	0.927151	unchanged	1.48589	0.400756	0.816951	unchanged
meta_4800		0.083167	0.0925232	0.0819396	0.0186132	0.0185512	0.00895666	0.0817322	0.076481	0.0947302	0.0106983	0.0110809	0.0160438	0.0725498	0.0778305	0.116666	0.0107759	0.00930403	0.00658095	0.0813751	0.124598	0.0931799	0.0206891	0.0184625	0.0169953	-0.0264844	0.820667	0.244592	unchanged	0.0517889	0.844797	0.137499	unchanged	0.215586	0.396828	0.852494	unchanged	-0.286166	0.50166	0.686631	unchanged	-0.790701	0.170484	1.35611	unchanged	0.283778	0.410807	0.891901	unchanged
meta_4818	Glucuronolactone	0.164467	0.158129	0.160569	0.0979885	0.0521467	0.0424969	0.183456	0.117175	0.163611	0.0425003	0.0388308	0.0414565	0.127167	0.122723	0.15604	0.0453586	0.0433096	0.0386632	0.0920814	0.211042	0.132635	0.0483893	0.0607135	0.0481609	-0.057639	0.779003	0.238164	unchanged	-0.251286	0.12858	1.28097	unchanged	-0.148984	0.69538	0.365283	unchanged	-0.649683	0.306627	1.16516	unchanged	-0.59726	0.330998	1.04778	unchanged	-0.292662	0.565783	0.740699	unchanged
meta_4824		0.1158	0.106166	0.112624	0.0319794	0.0216465	0.023535	0.160046	0.191383	0.104379	0.0395564	0.0239675	0.0304939	0.0629711	0.0639913	0.0758813	0.0220634	0.0349989	0.0250399	0.160126	0.114174	0.121349	0.0416927	0.0474659	0.0307854	0.446033	0.252254	1.29116	unchanged	-0.722027	0.00161638	1.59254	down	0.241824	0.288318	1.00362	unchanged	0.285064	0.37271	0.914785	unchanged	0.0895521	0.760798	0.30379	unchanged	0.636421	0.0813071	1.45769	unchanged
meta_4825	.beta.-Estradiol 3-sulfate	0.0509194	0.0417445	0.0424639	0.0140769	0.0159297	0.00868885	0.0413738	0.0595716	0.0526137	0.00733453	0.0101184	0.0128799	0.034561	0.0340777	0.041737	0.0080246	0.0096267	0.00635455	0.0482893	0.060222	0.0494951	0.014808	0.011131	0.0110792	0.184469	0.382904	0.839702	unchanged	-0.291903	0.100679	1.20811	unchanged	0.225657	0.191778	1.13165	unchanged	-0.351285	0.364595	0.895534	unchanged	-0.688779	0.139472	1.42346	unchanged	-0.0639304	0.836556	0.136753	unchanged
meta_4826		0.194388	0.292618	0.263389	0.117442	0.0565426	0.0601007	0.252011	0.198581	0.220997	0.0697824	0.0531092	0.0509704	0.193263	0.192102	0.238584	0.0560679	0.0526246	0.0482671	0.198101	0.264246	0.212421	0.0768079	0.0636249	0.0598559	-0.16007	0.483173	0.686926	unchanged	-0.266222	0.28947	0.89365	unchanged	-0.153259	0.520119	0.585191	unchanged	-0.429091	0.419034	0.928766	unchanged	-0.57664	0.322035	1.06412	unchanged	-0.224952	0.630242	0.621404	unchanged
meta_4830	5,6,7,8-tetrahydro-2-Naphthoic Acid	0.120494	0.123529	0.172078	0.0130843	0.0124482	0.0114351	0.16363	0.148598	0.139546	0.0110048	0.0108488	0.0117527	0.0934182	0.104992	0.120539	0.0123347	0.0105607	0.00907073	0.105541	0.145729	0.115798	0.0129719	0.0126646	0.0126323	0.118665	0.563674	0.729231	unchanged	-0.383609	0.182811	1.07789	unchanged	-0.180887	0.476184	0.628211	unchanged	-0.137531	0.130926	1.43815	unchanged	-0.209716	0.214236	1.22566	unchanged	0.0499091	0.463711	0.762968	unchanged
meta_4837		0.266461	0.254164	0.307286	0.686624	0.428735	0.696352	0.194955	0.247184	0.241192	0.479282	0.57019	0.603787	0.133471	0.228519	0.182013	0.681409	0.681651	0.473865	0.20213	0.216942	0.187496	0.797206	0.642781	0.430731	-0.276893	0.104502	1.56441	unchanged	-0.605861	0.053623	1.34494	unchanged	-0.448808	0.0262523	1.60305	down	-0.13204	0.621653	0.555681	unchanged	0.0199396	0.943804	0.0642278	unchanged	0.0462396	0.893565	0.0980183	unchanged
meta_4850		2.16566	9.66312	1.65965	0.415466	0.250258	0.169368	2.07543	1.64572	5.11459	0.182539	0.218864	0.292592	5.0552	2.03864	4.12081	0.166552	0.172933	0.175697	2.21133	3.62519	3.20478	0.303975	0.259662	0.276494	-0.610298	0.623328	0.552692	unchanged	-0.266338	0.803356	0.233818	unchanged	-0.57712	0.626205	0.498646	unchanged	-0.26701	0.598162	0.560229	unchanged	-0.696851	0.278676	1.16165	unchanged	0.0086797	0.983745	0.0504872	unchanged
meta_4873	Chlorogenic acid	5.3688	13.8605	4.20847	2.56343	1.39702	1.06066	4.89261	4.61277	8.99608	0.940735	1.09968	1.55797	8.29891	4.15221	5.653	0.981031	1.04715	1.00748	4.2937	6.41326	5.79676	1.80776	1.51248	1.46103	-0.341194	0.659435	0.499551	unchanged	-0.372516	0.629963	0.431952	unchanged	-0.506043	0.529078	0.635567	unchanged	-0.480658	0.414365	0.877038	unchanged	-0.725997	0.283177	1.15172	unchanged	-0.0706131	0.878649	0.248271	unchanged
meta_4891		1.19183	1.43092	1.37077	1.20076	0.543633	0.843309	0.808672	0.657162	0.417362	0.943077	0.704903	1.23848	0.765559	0.612151	0.669819	0.935328	1.66789	0.6402	0.746119	1.04643	0.87022	1.04007	1.51682	0.707992	-1.08448	0.0101235	1.93967	down	-0.963778	0.0030961	1.57397	down	-0.584736	0.018335	1.59067	down	0.15763	0.705726	0.431593	unchanged	0.325842	0.582242	0.550509	unchanged	0.33536	0.497972	0.563909	unchanged
meta_4894	Tricosanoic acid	0.0614361	0.0241875	0.048983	0.393085	0.287296	0.337696	0.0368027	0.0591245	0.0869032	0.238055	0.333841	0.231431	0.0460999	0.0596112	0.0861387	0.712257	0.540969	0.273834	0.0340645	0.0826849	0.0433444	0.697718	0.455562	0.341206	0.441757	0.429582	0.781522	unchanged	0.511228	0.301009	0.809866	unchanged	0.250168	0.671796	0.429763	unchanged	-0.341786	0.187595	1.31422	unchanged	0.58491	0.313659	1.0508	unchanged	0.553803	0.266666	1.17545	unchanged
meta_4920		0.532906	0.631643	0.281198	1.31948	1.01948	1.06114	0.55314	0.457672	0.515957	3.46642	4.96527	5.23233	0.960272	0.577673	1.26231	2.1952	2.43364	1.33463	0.524756	2.07467	1.13948	4.56218	4.00664	4.48539	0.0786669	0.823221	0.26112	unchanged	0.953741	0.136185	1.12893	unchanged	1.3708	0.228119	1.16706	unchanged	2.00673	0.0222461	1.98047	up	0.810573	0.115633	1.50663	unchanged	1.94087	0.000437158	1.94696	up
meta_4921		0.0996899	0.165866	0.112447	0.0722485	0.0320882	0.0346678	0.119772	0.151369	0.151218	0.0358614	0.0178039	0.0283109	0.101725	0.0961334	0.149647	0.0366221	0.0612569	0.0326647	0.133412	0.141171	0.168319	0.0228287	0.0765567	0.0511741	0.160072	0.563356	0.62724	unchanged	-0.121361	0.720794	0.336553	unchanged	0.22859	0.413592	0.768478	unchanged	-0.761853	0.278967	1.17214	unchanged	-0.0905986	0.867731	0.186574	unchanged	0.115202	0.858546	0.0276616	unchanged
meta_4925	5-Oxo-ETE	0.0462866	0.0482383	0.0762508	0.0105873	0.00679975	0.00802944	0.0546809	0.047342	0.0505563	0.00949153	0.00891425	0.00871566	0.0344884	0.0551223	0.118965	0.00540461	0.00871268	0.00502439	0.0608811	0.0502583	0.0904736	0.0109389	0.0108274	0.00726793	-0.162544	0.597955	0.551879	unchanged	0.288468	0.679658	0.335052	unchanged	0.239486	0.54362	0.583537	unchanged	0.0936716	0.663902	0.47033	unchanged	-0.409046	0.265746	1.07803	unchanged	0.191991	0.503762	0.593763	unchanged
meta_4932		0.0377796	0.0538777	0.0460939	0.509555	0.3572	0.311873	0.0598886	0.0416446	0.0363295	0.690379	0.315723	0.628113	0.0558658	0.0568285	0.0580621	0.383574	0.460661	0.299802	0.0413562	0.0380449	0.0510939	0.470378	0.433388	0.294263	0.00116786	0.996757	0.111919	unchanged	0.309877	0.139106	1.23329	unchanged	-0.0780689	0.711546	0.351637	unchanged	0.471488	0.328598	1.04872	unchanged	-0.0429739	0.886758	0.165989	unchanged	0.0235537	0.93973	0.0219942	unchanged
meta_4940	S-Methyl-5'-thioadenosine	0.102204	0.136039	0.0518855	0.228089	0.169231	0.180691	0.113585	0.105543	0.0984163	0.545399	0.708501	0.755528	0.160328	0.100571	0.21105	0.353984	0.371936	0.224361	0.0978637	0.344276	0.198348	0.682126	0.611783	0.682413	0.130266	0.746315	0.374949	unchanged	0.701937	0.210963	0.951011	unchanged	1.14248	0.239166	1.11909	unchanged	1.79762	0.0123339	2.00488	up	0.717259	0.102051	1.51414	unchanged	1.77365	0.00014629	1.94184	up
meta_4958		0.468603	1.52808	0.336375	0.232962	0.179378	0.120178	0.407225	0.28316	1.00075	0.10165	0.109711	0.106047	0.600231	0.395765	0.698152	0.193139	0.291391	0.196381	0.503849	0.552202	0.60563	0.145579	0.144514	0.201217	-0.464229	0.655948	0.49432	unchanged	-0.46166	0.63286	0.444805	unchanged	-0.489577	0.613446	0.524049	unchanged	-0.746488	0.157991	1.52335	unchanged	0.354635	0.341084	0.916075	unchanged	-0.116196	0.737559	0.411562	unchanged
meta_4961		0.165386	0.137717	0.149937	0.0257307	0.0248523	0.0165666	0.15015	0.136337	0.185317	0.0252169	0.0233433	0.0280263	0.136316	0.143643	0.151613	0.0165999	0.0161848	0.014021	0.129153	0.194727	0.162024	0.0400483	0.0255841	0.0244795	0.0585508	0.731115	0.372143	unchanged	-0.0700408	0.488983	0.606031	unchanged	0.101035	0.634834	0.494427	unchanged	0.18971	0.404678	0.943075	unchanged	-0.520697	0.137728	1.47129	unchanged	0.424339	0.273265	1.14029	unchanged
meta_4964	Berberine	0.155726	0.106274	0.0856958	0.0450041	0.0323685	0.0329263	0.0891865	0.1224	0.118792	0.0997474	0.117283	0.129003	0.0230329	0.101251	0.0219723	0.0614084	0.0678301	0.0403801	0.11538	0.110821	0.109052	0.13043	0.096977	0.116596	-0.0737056	0.820457	0.364438	unchanged	-1.24933	0.119091	1.13907	unchanged	-0.0525766	0.860549	0.19723	unchanged	1.64949	0.0041751	2.0216	up	0.620876	0.124427	1.41552	unchanged	1.641	0.0072851	1.90236	up
meta_4965		0.511904	0.191148	0.35356	0.0448058	0.0450647	0.0225055	0.247573	0.346134	0.429534	0.0279923	0.0317344	0.0456863	0.224197	0.24717	0.247366	0.0246872	0.0284777	0.027683	0.288422	0.276187	0.318636	0.0513377	0.044574	0.031042	-0.0462983	0.923072	0.189178	unchanged	-0.555917	0.34779	0.842133	unchanged	-0.258558	0.597384	0.529484	unchanged	-0.0922835	0.814699	0.200982	unchanged	-0.475054	0.294007	1.12435	unchanged	0.175966	0.639444	0.514177	unchanged
meta_4970		0.637258	0.519889	0.628336	0.469001	0.401713	0.576437	0.510516	0.453967	0.48799	0.464502	0.287711	0.63025	0.321519	0.602039	0.530687	0.544271	0.310073	0.609257	0.242596	0.574545	0.484352	0.177523	0.446534	0.562368	-0.297804	0.081798	1.6815	unchanged	-0.296043	0.32357	0.837224	unchanged	-0.456147	0.240147	1.05917	unchanged	-0.0659745	0.858701	0.162276	unchanged	0.0163077	0.961173	0.0803516	unchanged	-0.286594	0.540237	0.733356	unchanged
meta_4971		0.306856	0.224762	0.341286	0.334743	0.296089	0.444918	0.336495	0.345771	0.253744	0.307002	0.209031	0.466775	0.255558	0.415429	0.327214	0.41	0.240516	0.474354	0.105034	0.375898	0.35119	0.106043	0.343797	0.394218	0.1007	0.667037	0.486213	unchanged	0.193506	0.512398	0.564145	unchanged	-0.0690306	0.894406	0.0908737	unchanged	-0.130362	0.74459	0.32019	unchanged	0.0644139	0.854445	0.221362	unchanged	-0.349929	0.494799	0.797229	unchanged
meta_4972		0.490352	0.562887	0.549921	0.0314266	0.0283422	0.0241265	0.647746	0.567015	0.486075	0.0299951	0.0272749	0.0315839	0.393545	0.378605	0.482389	0.032742	0.0353797	0.0245994	0.348783	0.522958	0.444253	0.0294651	0.0332969	0.0389094	0.0853253	0.57567	0.72252	unchanged	-0.353761	0.0485158	1.3656	down	-0.284765	0.188662	1.154	unchanged	0.0828432	0.546499	0.686736	unchanged	0.144306	0.496226	0.672514	unchanged	0.277251	0.166902	1.21786	unchanged
meta_4974	5(S)-HETE	0.148992	0.0221601	0.157219	0.00871779	0.00741657	0.0110314	0.1885	0.208614	0.111979	0.00557501	0.00942471	0.005662	0.0222569	0.0301046	0.0359213	0.00329722	0.0067045	0.00541925	0.0354125	0.0632677	0.0512453	0.0120525	0.0110617	0.00623771	0.632602	0.32504	1.03711	unchanged	-1.89512	0.207781	1.09319	unchanged	-1.13108	0.305486	0.98294	unchanged	-0.394828	0.261656	1.16255	unchanged	-0.816895	0.0543836	1.57718	unchanged	0.111665	0.748114	0.330988	unchanged
meta_4987		0.579551	0.774879	0.774315	0.0528434	0.0396597	0.0245662	0.623701	0.438017	0.816848	0.0329383	0.0365485	0.0495825	0.621139	0.702729	0.799784	0.0224971	0.0250052	0.0254882	0.656361	1.01227	0.813004	0.0605849	0.0507612	0.0579475	-0.180371	0.555548	0.600748	unchanged	-0.0034557	0.984714	0.0357206	unchanged	0.221288	0.398112	0.813447	unchanged	0.0244399	0.948626	0.114733	unchanged	-0.681583	0.212658	1.30775	unchanged	0.532165	0.156315	1.36829	unchanged
meta_5010		1.71677	1.73947	2.04247	2.03642	0.041089	1.69113	1.59713	3.16723	1.2563	1.42612	1.29863	1.40157	1.63009	0.980927	1.55692	1.78428	1.37577	1.3849	1.52801	1.78157	1.71295	1.36583	1.59539	1.84456	0.130831	0.796947	0.244754	unchanged	-0.399758	0.150707	1.13944	unchanged	-0.130676	0.293537	0.905647	unchanged	0.130808	0.864481	0.171774	unchanged	0.27022	0.718085	0.403205	unchanged	0.350726	0.634291	0.374479	unchanged
meta_5015		0.548145	0.618535	0.499284	0.184219	0.144397	0.0624338	0.439161	0.479682	0.574547	0.0920025	0.117156	0.129284	0.435006	0.526477	0.427324	0.0996758	0.115978	0.0845175	0.580789	0.437436	0.596371	0.130081	0.147201	0.164797	-0.157767	0.339887	1.04781	unchanged	-0.262512	0.121457	1.13028	unchanged	-0.0451849	0.79552	0.279351	unchanged	-0.208441	0.679526	0.443445	unchanged	-0.381566	0.490239	0.752897	unchanged	0.176956	0.687129	0.382654	unchanged
meta_5022	D-(+)-Mannose	0.14896	0.140599	0.132896	0.0519814	0.0494257	0.0183229	0.164815	0.176215	0.180807	0.0288978	0.0347666	0.0423363	0.113015	0.117632	0.109609	0.0216933	0.0258926	0.0239626	0.129987	0.157468	0.110811	0.0468763	0.0385162	0.046542	0.304801	0.00756802	1.91714	up	-0.312177	0.0138698	1.51705	down	-0.085062	0.620328	0.483042	unchanged	-0.175712	0.721977	0.364635	unchanged	-0.74279	0.275208	1.16979	unchanged	0.140036	0.746832	0.367893	unchanged
meta_5031	Salidroside	0.0582272	0.0843905	0.0703102	0.0206071	0.0149947	0.015759	0.0614855	0.0568028	0.0839789	0.0182655	0.0143977	0.0223289	0.0452458	0.0581352	0.0917658	0.0168359	0.0145911	0.0178944	0.0501287	0.0800197	0.0622665	0.0165815	0.0196038	0.0187591	-0.0741024	0.768885	0.303582	unchanged	-0.125804	0.731727	0.333498	unchanged	-0.146144	0.585014	0.490274	unchanged	0.0985577	0.697854	0.459671	unchanged	-0.0584527	0.75658	0.30871	unchanged	0.0973096	0.588107	0.411104	unchanged
meta_5035		0.915097	0.615456	0.797262	1.37428	1.12186	0.795822	0.678118	0.727775	0.785233	1.28403	0.721676	0.889365	0.632275	0.527357	0.661831	1.09554	0.790678	0.880079	0.337238	0.80774	0.653579	0.656258	1.04816	0.860019	-0.0873038	0.662261	0.565085	unchanged	-0.353879	0.182976	1.08046	unchanged	-0.372137	0.35202	0.82483	unchanged	-0.185349	0.605382	0.572106	unchanged	-0.25099	0.423592	0.818682	unchanged	-0.360309	0.304783	1.09754	unchanged
meta_5036		0.262743	0.23685	0.22802	0.278397	0.0917845	0.119642	0.187648	0.233462	0.485727	0.133927	0.0820337	0.169853	0.197593	0.183826	0.152554	0.143417	0.10653	0.103926	0.183658	0.251884	0.188265	0.132245	0.0593324	0.121084	0.317671	0.58596	0.598887	unchanged	-0.446405	0.0209064	1.42832	down	-0.22207	0.254908	1.02812	unchanged	-0.344354	0.626154	0.537479	unchanged	-0.469025	0.519735	0.69423	unchanged	-0.647656	0.423413	0.921888	unchanged
meta_5037		0.459658	0.156376	0.201411	0.619476	0.317597	0.261342	0.192463	0.186111	0.138952	0.22932	0.181359	0.200934	0.188847	0.131889	0.120442	0.308858	0.350865	0.212013	0.149132	0.22194	0.216574	0.13738	0.178482	0.239903	-0.659488	0.401332	1.02004	unchanged	-0.889761	0.314427	0.881188	unchanged	-0.476176	0.505877	0.657617	unchanged	-0.970437	0.219201	1.3655	unchanged	-0.459165	0.437102	0.826077	unchanged	-1.10858	0.187727	1.42293	unchanged
meta_5070		0.0562732	0.096012	0.0481848	0.122543	0.064952	0.0710333	0.0592604	0.051546	0.0839341	0.149075	0.0660525	0.10221	0.0744213	0.0648403	0.105641	0.0857667	0.0638767	0.107942	0.0712945	0.115009	0.0860682	0.138551	0.101334	0.0935776	-0.0418327	0.920096	0.105826	unchanged	0.288822	0.485666	0.554868	unchanged	0.442189	0.289251	0.946474	unchanged	0.295694	0.553881	0.616903	unchanged	-0.00527208	0.989487	0.00770836	unchanged	0.367201	0.34154	0.89002	unchanged
meta_5080		0.229285	0.33947	0.259432	0.0380348	0.028053	0.0308723	0.310562	0.287468	0.288652	0.0341247	0.0249223	0.0297969	0.21504	0.192352	0.223607	0.0292386	0.0339921	0.0293379	0.152309	0.217491	0.193969	0.0301708	0.0345922	0.0368502	0.0984593	0.616676	0.640576	unchanged	-0.392318	0.176498	1.13699	unchanged	-0.55485	0.0974588	1.35585	unchanged	-0.126119	0.535031	0.682911	unchanged	-0.0668691	0.69217	0.42374	unchanged	0.0676249	0.688819	0.263139	unchanged
meta_5082	Eicosapentaenoic Acid	0.0728907	0.0896005	0.065554	0.353251	0.211567	0.225686	0.0901829	0.0936055	0.0977974	0.187061	0.188585	0.238462	0.0816158	0.0622428	0.0612372	0.285349	0.316323	0.252358	0.100777	0.0758872	0.076049	0.315793	0.21411	0.237261	0.304254	0.118605	1.60567	unchanged	-0.153022	0.475761	0.589896	unchanged	0.148182	0.493829	0.597824	unchanged	-0.364281	0.322559	1.06616	unchanged	0.111516	0.696574	0.410032	unchanged	-0.0432359	0.894378	0.191667	unchanged
meta_5085		0.100974	0.0975464	0.0860813	0.0627633	0.0408993	0.033696	0.0912066	0.0697417	0.0980026	0.05628	0.0429717	0.057814	0.0909383	0.0860255	0.070613	0.0499873	0.0363403	0.0418485	0.0613099	0.0901027	0.0899928	0.0693333	0.0485909	0.0506222	-0.136265	0.439444	0.827047	unchanged	-0.201067	0.186007	1.00481	unchanged	-0.237486	0.271547	0.994248	unchanged	0.193422	0.554483	0.659836	unchanged	-0.0998183	0.772139	0.302942	unchanged	0.295199	0.400004	0.818669	unchanged
meta_5091		2.17462	1.91103	2.17469	2.37006	1.83184	2.02819	2.073	1.8667	2.17436	1.80944	1.57815	1.70672	1.53095	1.90122	1.59425	2.67153	2.07054	1.68098	1.29932	2.03998	2.40324	1.55937	2.02474	2.56055	-0.0341101	0.718826	0.374977	unchanged	-0.316711	0.049922	1.32037	down	-0.124551	0.653239	0.415151	unchanged	-0.290363	0.123367	1.54808	unchanged	0.044009	0.856797	0.18271	unchanged	-0.01992	0.93638	0.202284	unchanged
meta_5102		0.0537125	0.058129	0.0518808	0.0653498	0.0554339	0.0563798	0.0421979	0.0744985	0.0506442	0.0484912	0.0428309	0.0528896	0.0485625	0.0475053	0.051261	0.0519308	0.0538069	0.0497405	0.0527491	0.054104	0.0540812	0.0484074	0.0549452	0.054713	0.0315363	0.913036	0.0317499	unchanged	-0.152212	0.0786633	1.29177	unchanged	-0.0247805	0.669826	0.436225	unchanged	-0.296893	0.0632689	1.6115	unchanged	-0.188369	0.137421	1.43922	unchanged	-0.164558	0.180375	1.37795	unchanged
meta_5106	alpha,alpha-Trehalose	0.106937	0.115229	0.109318	0.0294818	0.0192355	0.0237889	0.150956	0.209737	0.127295	0.0398713	0.0086908	0.032807	0.125689	0.117265	0.112918	0.0250591	0.0191835	0.0233478	0.115516	0.120964	0.178038	0.0226101	0.0268953	0.0307935	0.557903	0.165833	1.49628	unchanged	0.102415	0.155405	1.10693	unchanged	0.322492	0.299827	1.02851	unchanged	0.166376	0.789244	0.307792	unchanged	-0.101288	0.66409	0.438727	unchanged	0.147274	0.532599	0.491128	unchanged
meta_5107	Gentiobiose	0.398105	0.382279	0.292268	0.451542	0.331981	0.343653	0.323	0.360139	0.326805	0.389156	0.271255	0.354823	0.281014	0.242953	0.260836	0.273208	0.305968	0.355758	0.305659	0.313166	0.323085	0.3677	0.42811	0.358434	-0.0869073	0.600043	0.676551	unchanged	-0.450779	0.0883141	1.32253	unchanged	-0.187522	0.316289	1.00153	unchanged	-0.1509	0.510742	0.707385	unchanged	-0.269776	0.239936	1.12629	unchanged	0.0342355	0.849526	0.0518239	unchanged
meta_5110	3,4-Dihydroxyhydrocinnamic acid	0.206844	0.449482	0.248467	0.060829	0.052574	0.0481804	0.282184	0.22663	0.307173	0.0839129	0.0301336	0.0699695	0.239405	0.203359	0.329676	0.0350766	0.0411294	0.0508209	0.279957	0.302422	0.281818	0.0479499	0.0469683	0.0587251	-0.149043	0.73722	0.347777	unchanged	-0.228164	0.635641	0.436026	unchanged	-0.0662257	0.873608	0.169202	unchanged	0.187551	0.691634	0.462341	unchanged	-0.347146	0.125574	1.35948	unchanged	-0.0726954	0.642806	0.539175	unchanged
meta_5116		0.0757159	0.0750894	0.0688419	0.00554419	0.0053602	0.00224269	0.0851927	0.0664212	0.0611121	0.00362771	0.00431274	0.00725471	0.0722703	0.0535715	0.0731981	0.00330814	0.003386	0.00209902	0.0432022	0.0755196	0.0498679	0.00444273	0.00571534	0.00523691	-0.0461926	0.786925	0.23606	unchanged	-0.142131	0.398697	0.762012	unchanged	-0.381672	0.22246	1.14201	unchanged	0.20887	0.681333	0.508934	unchanged	-0.580289	0.308352	1.06014	unchanged	0.227717	0.564919	0.583043	unchanged
meta_5119		0.171029	0.119668	0.12381	0.142805	0.141326	0.150181	0.134008	0.106109	0.130089	0.08459	0.0428804	0.0392854	0.11953	0.136338	0.116166	0.042594	0.0878958	0.0425173	0.146377	0.194805	0.142984	0.0355262	0.0709499	0.0763396	-0.163073	0.485381	0.786389	unchanged	-0.155966	0.489357	0.597733	unchanged	0.224106	0.378768	0.806925	unchanged	-1.38099	0.0224086	1.97818	down	-1.3279	0.0256843	1.85862	down	-1.24834	0.0188428	1.89762	down
meta_5125	Indapamide	0.0529487	0.044599	0.0525316	0.0168472	0.0259238	0.0196142	0.0521556	0.0600024	0.0611668	0.0590029	0.0593325	0.0255113	0.0315524	0.0255184	0.0371638	0.0294479	0.0238871	0.016263	0.068883	0.0486454	0.0719324	0.0287499	0.0717364	0.0568491	0.207753	0.119546	1.41936	unchanged	-0.671397	0.0138161	1.48619	down	0.336175	0.206924	1.14702	unchanged	1.20526	0.129826	1.5334	unchanged	0.157842	0.636814	0.468949	unchanged	1.33457	0.122985	1.47711	unchanged
meta_5143		0.531931	1.01933	0.714812	0.0794874	0.0419273	0.0479847	0.44389	0.39502	1.15625	0.0612578	0.0482837	0.0609284	0.75948	0.750142	0.891496	0.042363	0.0348552	0.0460885	0.555237	1.33517	0.867865	0.165145	0.0935167	0.0847857	-0.183686	0.770227	0.327227	unchanged	0.0835132	0.787122	0.226902	unchanged	0.283571	0.57869	0.551734	unchanged	0.00908899	0.979159	0.0240395	unchanged	-0.458178	0.316678	1.04044	unchanged	1.01966	0.136338	1.42649	unchanged
meta_5144		0.335103	0.252586	0.299464	0.100632	0.112374	0.0320323	0.318266	0.446144	0.303746	0.033128	0.0718841	0.0751031	0.224418	0.204865	0.22099	0.0669542	0.0696991	0.0387879	0.278183	0.293551	0.269723	0.0988563	0.100084	0.0749175	0.267866	0.322412	0.996971	unchanged	-0.448138	0.0727381	1.38096	unchanged	-0.0762946	0.594819	0.519025	unchanged	-0.444084	0.501083	0.694562	unchanged	-0.482016	0.460916	0.791261	unchanged	0.160426	0.744928	0.377736	unchanged
meta_5145		0.100996	0.0683851	0.0584398	0.0849081	0.0341009	0.0493017	0.0578273	0.0681108	0.107023	0.11882	0.134225	0.141243	0.0500913	0.0590105	0.06779	0.0570765	0.0484238	0.0877765	0.0628726	0.0635471	0.0637951	0.275117	0.0922968	0.103466	0.0321917	0.935087	0.0157047	unchanged	-0.365032	0.318554	0.86383	unchanged	-0.260269	0.432275	0.801848	unchanged	1.22812	0.0236273	1.89692	up	0.199541	0.688377	0.438309	unchanged	1.48423	0.226007	1.29115	unchanged
meta_5153	S-Adenosyl-L-homocysteine	1.43775	4.59162	0.947237	0.340447	0.21054	0.110939	1.11172	0.985529	2.50762	0.130978	0.162295	0.203535	2.48034	1.18495	1.94945	0.115521	0.118607	0.0925635	1.11122	1.87506	1.59113	0.244309	0.187458	0.188751	-0.599366	0.574044	0.636652	unchanged	-0.313308	0.736226	0.311235	unchanged	-0.607994	0.558418	0.593879	unchanged	-0.413982	0.500279	0.737297	unchanged	-1.01874	0.233366	1.25999	unchanged	-0.0931977	0.857744	0.244311	unchanged
meta_5160		0.124926	0.105246	0.11382	0.0251801	0.0420107	0.00785231	0.156024	0.200066	0.110214	0.0163679	0.0170729	0.0222994	0.0899409	0.084104	0.0939526	0.0132453	0.0137304	0.0136157	0.106958	0.119513	0.104538	0.0177297	0.0193412	0.0174501	0.438899	0.25382	1.25103	unchanged	-0.360152	0.0294272	1.45966	down	-0.0555009	0.588785	0.495543	unchanged	-0.429005	0.58325	0.592311	unchanged	-0.886547	0.364312	0.994788	unchanged	-0.460907	0.559792	0.571922	unchanged
meta_5161		0.125424	0.138919	0.127662	0.0375383	0.0313429	0.0399138	0.152199	0.139275	0.114569	0.0308599	0.0224489	0.0268803	0.10146	0.099427	0.128531	0.0318872	0.0312961	0.0247108	0.088963	0.142565	0.112339	0.030311	0.030889	0.0332422	0.050758	0.72244	0.474949	unchanged	-0.250956	0.142917	1.18686	unchanged	-0.189023	0.411614	0.777254	unchanged	-0.440133	0.0539745	1.67825	unchanged	-0.307773	0.113404	1.4043	unchanged	-0.204107	0.194064	1.38066	unchanged
meta_5165	(4Z,7Z,10Z,13Z,16Z,19Z)-4,7,10,13,1 6,19-Docosahexaenoic acid	0.220858	0.272418	0.220897	0.203255	0.134134	0.22383	0.183145	0.184125	0.183972	0.18259	0.113362	0.167998	0.151302	0.141243	0.107612	0.179244	0.227547	0.125903	0.180156	0.164251	0.150098	0.185938	0.164835	0.170911	-0.373587	0.0871331	1.77378	unchanged	-0.835704	0.00992065	1.49571	down	-0.530289	0.0326963	1.60438	down	-0.274595	0.401682	0.896851	unchanged	-0.0752574	0.823724	0.247782	unchanged	-0.105387	0.678616	0.535958	unchanged
meta_5166		0.0215428	0.0186451	0.0169603	0.156536	0.157481	0.158576	0.0649373	0.0152641	0.0673762	0.109943	0.0446024	0.0509782	0.0608779	0.0101008	0.0131449	0.0579851	0.138579	0.0766834	0.0143734	0.0194957	0.069668	0.0592735	0.108419	0.0994576	1.36869	0.217229	1.45357	unchanged	0.557803	0.639728	0.439534	unchanged	0.857366	0.473345	0.731146	unchanged	-1.2013	0.0503823	1.88965	unchanged	-0.790388	0.11209	1.595	unchanged	-0.822947	0.0452102	1.83101	down
meta_5169		0.21579	0.19381	0.282525	0.384511	0.279333	0.26065	0.220811	0.195658	0.192577	0.371696	0.210869	0.254585	0.135072	0.182042	0.167409	0.257584	0.335542	0.228755	0.160311	0.217573	0.178447	0.212657	0.300526	0.26224	-0.18448	0.412123	0.875736	unchanged	-0.51447	0.104589	1.22364	unchanged	-0.315088	0.237274	1.01772	unchanged	-0.143177	0.662063	0.502704	unchanged	-0.169733	0.533017	0.650062	unchanged	-0.253679	0.351155	1.05902	unchanged
meta_5181		0.759814	2.35999	0.489893	0.618051	0.301538	0.431337	0.553132	0.502676	1.34369	0.752482	0.087545	0.609574	1.3609	0.631051	0.810297	0.114955	0.182204	0.40767	0.550774	0.779607	0.749961	0.278781	0.27468	0.379591	-0.589148	0.577904	0.629272	unchanged	-0.365292	0.699776	0.347443	unchanged	-0.795058	0.475028	0.727017	unchanged	0.101706	0.892252	0.153583	unchanged	-0.938604	0.166737	1.24916	unchanged	-0.533919	0.265552	1.2479	unchanged
meta_5211		15.4009	11.794	7.07206	21.4407	15.9947	14.5729	19.4194	17.8182	12.6113	21.9242	10.0099	21.6041	16.0692	11.568	25.564	9.33863	13.2569	14.2276	9.93721	28.313	21.9958	15.6111	18.5746	17.6616	0.540748	0.17828	1.32705	unchanged	0.634639	0.272483	0.864511	unchanged	0.814049	0.245975	1.08348	unchanged	0.0418239	0.915755	0.136597	unchanged	-0.498134	0.12784	1.3719	unchanged	-0.00447433	0.982773	0.15938	unchanged
meta_5212		0.638558	0.647279	0.171225	3.26646	1.82109	2.74882	0.688626	0.526128	0.324386	8.21546	0.591745	3.82507	0.527276	0.308667	1.53037	0.53106	0.656423	2.34213	0.177215	2.16471	0.995707	1.03763	1.27062	1.87535	0.0790626	0.893015	0.156336	unchanged	0.699578	0.517007	0.528249	unchanged	1.19576	0.392024	0.858506	unchanged	0.688856	0.546545	0.669936	unchanged	-1.15068	0.124123	1.36575	unchanged	-0.905443	0.0829334	1.61621	unchanged
meta_5213		0.151935	0.159434	0.134215	0.187553	0.141307	0.150616	0.141331	0.166774	0.161565	0.184963	0.123458	0.148866	0.116662	0.139018	0.162284	0.132647	0.133192	0.127309	0.140714	0.151692	0.144691	0.150285	0.186499	0.158021	0.0759469	0.497705	0.642803	unchanged	-0.0923214	0.584074	0.503828	unchanged	-0.0277425	0.753284	0.317544	unchanged	-0.068358	0.762267	0.356348	unchanged	-0.286391	0.176445	1.39313	unchanged	0.0453997	0.79035	0.114698	unchanged
meta_5215		0.327701	0.358439	0.354623	0.0437616	0.062079	0.0209292	0.477562	0.40193	0.539153	0.0401579	0.0601435	0.0647954	0.29405	0.280135	0.317125	0.0187378	0.025956	0.0248415	0.418549	0.513563	0.308832	0.0858258	0.0619142	0.0565992	0.446872	0.0790509	1.79852	unchanged	-0.223641	0.0268255	1.42065	down	0.253797	0.376409	0.882653	unchanged	0.381101	0.424655	0.90057	unchanged	-0.866392	0.24779	1.22088	unchanged	0.688755	0.163365	1.36431	unchanged
meta_5218		0.0759975	0.085358	0.0893497	0.0135519	0.014757	0.00811909	0.120171	0.0923343	0.108796	0.012293	0.0115925	0.0102586	0.0743265	0.0678877	0.0956993	0.0116234	0.0088818	0.00932156	0.11686	0.115536	0.12026	0.0113865	0.0163699	0.0139934	0.357937	0.0819311	1.75056	unchanged	-0.0755546	0.679041	0.398221	unchanged	0.49227	0.00746943	1.75084	up	-0.0934111	0.75018	0.363136	unchanged	-0.28844	0.4011	0.878572	unchanged	0.196722	0.520935	0.625712	unchanged
meta_5223		0.0399493	0.048586	0.0516887	0.00749336	0.00419726	0.0030181	0.063188	0.0565109	0.0414481	0.00488704	0.00291062	0.00510713	0.045864	0.0410492	0.0507236	0.0042395	0.00434313	0.00636714	0.0409984	0.0487661	0.0545454	0.00403369	0.00605751	0.00628002	0.200644	0.409367	0.978516	unchanged	-0.0268665	0.857408	0.17626	unchanged	0.0414371	0.808854	0.262	unchanged	-0.188765	0.717075	0.392231	unchanged	0.0234516	0.96085	0.066254	unchanged	0.154491	0.738876	0.224802	unchanged
meta_5225		0.0256237	0.0250151	0.022546	0.0426016	0.0390651	0.033438	0.0262994	0.03223	0.0294195	0.0468846	0.031371	0.0367104	0.0321179	0.0319144	0.0366392	0.0523397	0.0416804	0.0357614	0.039351	0.0413388	0.0285434	0.0459743	0.0410885	0.034975	0.265122	0.0834295	1.57645	unchanged	0.460041	0.0116354	1.49894	up	0.577796	0.0870928	1.48242	unchanged	-0.0017391	0.993522	0.0266331	unchanged	0.173137	0.439847	0.782202	unchanged	0.0843816	0.608354	0.533941	unchanged
meta_5235	Tetracosanoic acid	0.204986	0.184787	0.136838	0.605905	0.436589	0.455944	0.215102	0.181321	0.136296	0.288616	0.313104	0.332164	0.166574	0.155867	0.0964977	0.550816	0.535805	0.429979	0.137845	0.135028	0.103423	0.433924	0.508378	0.477248	0.016637	0.950005	0.0860003	unchanged	-0.329999	0.294091	0.820116	unchanged	-0.484867	0.115019	1.34278	unchanged	-0.682144	0.065253	1.78309	unchanged	0.0173816	0.931402	0.0796211	unchanged	-0.0780259	0.68346	0.590801	unchanged
meta_5250	N-Acetylneuraminic acid	0.0136577	0.0956323	0.0147028	0.0213908	0.0101253	0.00887987	0.0202527	0.0166754	0.0232449	0.00734631	0.0096742	0.0122638	0.0121548	0.0134375	0.0178048	0.0100186	0.00963919	0.00704024	0.0208113	0.0206086	0.0233165	0.0140248	0.0110971	0.0113149	-1.04307	0.515613	0.747607	unchanged	-1.51458	0.426802	0.727545	unchanged	-0.937608	0.542631	0.627737	unchanged	-0.464083	0.456664	0.815278	unchanged	-0.597475	0.370191	0.959128	unchanged	-0.148811	0.774748	0.402538	unchanged
meta_5273		0.385254	0.378113	0.338174	0.0674521	0.0372089	0.0426052	0.237658	0.241067	0.30327	0.0510995	0.0235988	0.0375485	0.21094	0.208179	0.227041	0.034385	0.0412526	0.0510577	0.205551	0.249404	0.184875	0.035352	0.0469829	0.0532926	-0.494293	0.01872	1.92022	down	-0.769559	0.0040452	1.59704	down	-0.783763	0.00376886	1.71865	down	-0.391753	0.395419	0.906943	unchanged	-0.217065	0.560027	0.596194	unchanged	-0.118777	0.739688	0.500525	unchanged
meta_5277		0.0327341	0.048756	0.0363517	0.0253311	0.00982466	0.00791498	0.0367707	0.0420634	0.044247	0.018597	0.0414479	0.0206282	0.0335722	0.0480331	0.056114	0.0191022	0.0063085	0.1077	0.0853665	0.0689054	0.112795	0.0155634	0.0141349	0.0125039	0.0627578	0.766317	0.330103	unchanged	0.224879	0.467422	0.587219	unchanged	1.18035	0.0463751	1.57333	up	0.905379	0.247579	1.15086	unchanged	1.62784	0.446724	0.852017	unchanged	-0.0293918	0.963163	0.15583	unchanged
meta_5283		0.0242527	0.0397215	0.0347525	0.180382	0.122509	0.14248	0.034363	0.0315768	0.0250671	0.181327	0.115588	0.167366	0.043121	0.0303072	0.0416538	0.208364	0.127718	0.141227	0.0335353	0.026017	0.0363061	0.211521	0.160056	0.127171	-0.117464	0.65941	0.422585	unchanged	0.221151	0.422487	0.649824	unchanged	-0.042535	0.871534	0.163094	unchanged	0.0599934	0.822178	0.242213	unchanged	0.0999184	0.74421	0.347144	unchanged	0.163304	0.586878	0.536014	unchanged
meta_5286		0.0965891	0.200122	0.103729	0.0258854	0.0136249	0.0126425	0.0626826	0.0566829	0.211705	0.0250215	0.0309936	0.0322331	0.102829	0.136811	0.128177	0.0204422	0.015199	0.011136	0.135344	0.150761	0.156508	0.050887	0.0252386	0.0299599	-0.274446	0.725493	0.399857	unchanged	-0.122597	0.780727	0.257052	unchanged	0.144462	0.716823	0.3579	unchanged	0.758824	0.0870003	1.62541	unchanged	-0.15694	0.74326	0.348372	unchanged	1.02441	0.136145	1.40873	unchanged
meta_5310		0.147525	0.21145	0.145018	0.0954047	0.0798492	0.0678102	0.111357	0.134752	0.139309	0.0846526	0.075718	0.0831571	0.126094	0.122015	0.130501	0.0835937	0.0955848	0.0757607	0.14111	0.132538	0.15866	0.0904229	0.088132	0.102657	-0.386979	0.202857	1.37806	unchanged	-0.412696	0.193084	1.13111	unchanged	-0.221343	0.389977	0.84088	unchanged	0.0027481	0.986789	0.0255908	unchanged	0.0688165	0.710261	0.369313	unchanged	0.210319	0.255455	1.06285	unchanged
meta_5315		0.119351	0.149089	0.135811	0.0233749	0.016967	0.0178984	0.0833275	0.0693164	0.159485	0.0181552	0.0157979	0.0169585	0.0926565	0.086017	0.0949349	0.0183071	0.0154175	0.0156877	0.0779665	0.145031	0.0941421	0.0192539	0.0186043	0.0172175	-0.373108	0.38953	0.973532	unchanged	-0.563138	0.0280829	1.50741	down	-0.350133	0.286876	0.969373	unchanged	-0.194024	0.347323	1.05006	unchanged	-0.237149	0.279065	1.08634	unchanged	-0.0806052	0.656607	0.592503	unchanged
meta_5317		0.26816	0.185849	0.324167	0.370645	0.302895	0.450812	0.239561	0.263105	0.208611	0.325033	0.219317	0.45386	0.160781	0.392684	0.30855	0.401032	0.254271	0.460232	0.0902718	0.352827	0.335314	0.0742127	0.348438	0.39286	-0.129684	0.646007	0.529749	unchanged	0.147617	0.744591	0.287934	unchanged	0.00043833	0.999385	0.041852	unchanged	-0.171681	0.63247	0.49006	unchanged	-0.0113602	0.970695	0.00988313	unchanged	-0.463321	0.419085	0.937464	unchanged
meta_5320		1.28267	1.38892	1.14997	0.0437171	0.0467317	0.0576258	1.2019	1.33831	1.02282	0.0896744	0.0343266	0.0456925	0.926878	0.679025	0.876282	0.0282206	0.0392671	0.0163823	0.505272	1.04745	0.712115	0.0460524	0.0358156	0.0386413	-0.101054	0.496623	0.771607	unchanged	-0.62255	0.0122939	1.48654	down	-0.754754	0.0642765	1.48722	unchanged	0.196608	0.71492	0.38257	unchanged	-0.820097	0.0627084	1.5969	unchanged	-0.297179	0.159703	1.23788	unchanged
meta_5321		0.0822844	0.073253	0.0776132	0.00571012	0.00530738	0.00487257	0.0694595	0.0485093	0.0759958	0.00508653	0.00463414	0.00561861	0.051594	0.0498887	0.0606304	0.0056092	0.00511972	0.00552661	0.0425353	0.0775847	0.0579414	0.00711977	0.00534633	0.00573	-0.265469	0.251698	1.23032	unchanged	-0.524262	0.0059082	1.54213	down	-0.388887	0.20679	1.16143	unchanged	-0.0508948	0.649332	0.447137	unchanged	0.0328053	0.695272	0.42074	unchanged	0.195504	0.29054	1.12164	unchanged
meta_5347	S-Nitroso-L-glutathione	0.199697	0.299814	0.141578	0.0551645	0.0499631	0.0544865	0.177288	0.168006	0.226066	0.0434918	0.0517398	0.0444005	0.241537	0.15782	0.264697	0.0458879	0.0509768	0.0399399	0.186843	0.19869	0.209848	0.0460069	0.0448285	0.0369676	-0.166126	0.675848	0.488458	unchanged	0.0507756	0.899438	0.0854257	unchanged	-0.106709	0.774062	0.306249	unchanged	-0.192957	0.109656	1.5377	unchanged	-0.222471	0.124521	1.44386	unchanged	-0.320666	0.0438007	1.69334	down
meta_5349		1.05167	0.615554	0.560695	3.15128	2.13296	2.13954	0.491723	0.7628	0.583389	3.94168	1.38137	2.80176	0.365468	0.464415	0.328396	1.75471	2.34477	2.94771	0.57457	0.5769	0.712223	1.77376	2.95022	2.10928	-0.277628	0.510693	0.832484	unchanged	-0.943712	0.141132	1.20488	unchanged	-0.25753	0.521323	0.640755	unchanged	0.130181	0.794024	0.281805	unchanged	-0.0751046	0.807699	0.237933	unchanged	-0.119579	0.70663	0.539352	unchanged
meta_5351	Indomethacin	0.175276	0.202448	0.132846	4.64768	2.31221	2.51571	0.143801	0.169649	0.162217	7.84586	1.14977	6.25346	0.15535	0.139783	0.0574716	2.02549	3.07757	3.20375	0.208422	0.216286	0.236681	1.54254	2.24477	3.19106	-0.10216	0.634234	0.605379	unchanged	-0.53406	0.232584	0.92878	unchanged	0.373389	0.116555	1.3464	unchanged	0.686435	0.448038	0.846489	unchanged	-0.189921	0.673205	0.439442	unchanged	-0.441324	0.409531	0.957119	unchanged
meta_5354		0.0978628	0.153916	0.109866	0.085371	0.0347568	0.0316531	0.103477	0.0973577	0.120562	0.0569889	0.0549031	0.0538273	0.107526	0.101501	0.103207	0.0487666	0.0387528	0.0302773	0.0932161	0.121458	0.144538	0.0724467	0.057407	0.0596891	-0.170223	0.525063	0.694789	unchanged	-0.211946	0.435962	0.708458	unchanged	-0.00973744	0.973123	0.0216621	unchanged	0.126751	0.814717	0.260377	unchanged	-0.365691	0.588488	0.583736	unchanged	0.320533	0.549288	0.560406	unchanged
meta_5360		1.0454	1.32903	0.916425	0.10804	0.0830655	0.08649	1.1241	0.524164	0.993896	0.136986	0.112789	0.140773	1.47172	1.26363	1.89852	0.148558	0.105698	0.147404	1.96251	2.16909	2.69052	0.146642	0.107081	0.086342	-0.316745	0.387236	0.861585	unchanged	0.493756	0.126624	1.12521	unchanged	1.05176	0.0159662	1.66057	up	0.492514	0.033325	1.76138	up	0.532991	0.0795466	1.56268	unchanged	0.29283	0.366778	0.940156	unchanged
meta_5364	5(S)-HpETE	0.425295	0.34935	0.528899	0.00874939	0.0104559	0.00627187	0.378839	0.290387	0.518866	0.00872942	0.00891931	0.0144925	0.366131	0.443004	0.255543	0.00771798	0.00759036	0.00728603	0.226142	0.399446	0.659638	0.0162516	0.0105379	0.0110566	-0.133792	0.673542	0.441924	unchanged	-0.292024	0.349981	0.729971	unchanged	-0.0204178	0.96741	0.0102449	unchanged	0.33522	0.387664	0.98281	unchanged	-0.173244	0.512284	0.728008	unchanged	0.570939	0.143643	1.42646	unchanged
meta_5367		0.822765	0.523411	0.684634	1.24503	0.831619	0.684542	0.402755	0.462821	0.677525	0.785319	0.504463	0.543654	0.352388	0.335729	0.485652	0.916621	0.67804	0.630971	0.250886	0.694183	0.5898	0.667591	0.759711	0.760107	-0.396223	0.247576	1.23515	unchanged	-0.790906	0.0602091	1.34828	unchanged	-0.40394	0.367137	0.800328	unchanged	-0.590738	0.200383	1.32336	unchanged	-0.311073	0.415339	0.836946	unchanged	-0.336066	0.372419	1.05851	unchanged
meta_5377		0.7611	0.757274	0.69644	0.512172	0.338252	0.388695	0.703575	0.643075	0.712046	0.651505	0.304846	0.733284	0.621953	0.603038	0.715895	0.598208	0.419682	0.490103	0.617006	0.815591	0.789215	1.05044	0.653963	0.649271	-0.105454	0.159746	1.3614	unchanged	-0.19047	0.103114	1.24032	unchanged	0.00455174	0.974363	0.0580048	unchanged	0.447395	0.375844	0.995176	unchanged	0.283313	0.288223	1.03419	unchanged	0.925595	0.0930719	1.57509	unchanged
meta_5417		0.561313	0.738412	0.679919	0.0560973	0.0428201	0.0454449	0.945863	0.516735	0.744575	0.0428093	0.0315421	0.0406915	0.535799	0.42872	0.732338	0.0467968	0.0495656	0.0422596	1.41253	0.927504	1.4466	0.0109341	0.0193289	0.0514033	0.156958	0.616357	0.688981	unchanged	-0.222377	0.423399	0.708515	unchanged	0.935675	0.0586583	1.54389	unchanged	-0.327523	0.142577	1.39884	unchanged	-0.0585381	0.704262	0.40986	unchanged	-0.821881	0.226555	1.28436	unchanged
meta_5419		0.0469459	0.0253053	0.0870836	0.0160564	0.0133083	0.0118145	0.118688	0.134873	0.0770978	0.0127524	0.012594	0.0143332	0.0267084	0.0288395	0.0250091	0.0128829	0.0127669	0.0155049	0.0311159	0.0423364	0.0374805	0.0143538	0.0151411	0.0169838	1.05328	0.0843218	1.59677	unchanged	-0.983979	0.283675	0.945401	unchanged	-0.522375	0.467927	0.695699	unchanged	-0.0535197	0.739603	0.345459	unchanged	-0.000859675	0.996017	0.0118514	unchanged	0.174654	0.306226	0.928844	unchanged
meta_5430		0.761697	0.854111	0.805899	0.177867	0.164177	0.104561	0.823067	0.810702	0.862309	0.16526	0.161561	0.18503	0.684037	0.657981	0.815974	0.100761	0.101924	0.107535	0.731693	1.09466	0.802775	0.19411	0.182371	0.180035	0.0436387	0.477265	0.822156	unchanged	-0.166336	0.209964	1.03675	unchanged	0.118558	0.600848	0.548088	unchanged	0.196723	0.44022	0.894611	unchanged	-0.525707	0.179776	1.39265	unchanged	0.317425	0.24248	1.22107	unchanged
meta_5434		1.01034	0.925687	0.913373	1.00034	0.655929	0.72721	0.834615	0.757079	0.96242	0.747332	0.634822	0.729571	0.594374	0.720637	0.651999	1.09698	0.842457	0.813536	0.587489	0.895892	1.14341	0.874054	0.841052	1.01933	-0.157834	0.239945	1.25647	unchanged	-0.534653	0.00384587	1.54627	down	-0.117357	0.692065	0.373938	unchanged	-0.174648	0.485189	0.792593	unchanged	0.207923	0.424559	0.799431	unchanged	0.198176	0.395625	0.762095	unchanged
meta_5451		0.833293	0.794695	0.660641	1.15572	0.795727	0.89479	0.747872	0.797117	0.742515	1.023	0.733277	0.858962	0.568229	0.583797	0.618908	0.772496	0.78164	0.836721	0.66477	0.696404	0.790929	0.892398	1.01616	0.866485	-0.000708515	0.995096	0.0802169	unchanged	-0.369973	0.0711801	1.38493	unchanged	-0.0887371	0.523529	0.606062	unchanged	-0.122117	0.603821	0.585941	unchanged	-0.25153	0.291548	1.11087	unchanged	-0.0365486	0.853335	0.353865	unchanged
meta_5460		0.25713	0.46409	0.268439	0.0620451	0.0479211	0.0488669	0.42001	0.244148	0.366291	0.0840938	0.0746747	0.0970886	0.37569	0.329562	0.733254	0.0690686	0.0701372	0.0499027	0.696322	0.596641	1.07948	0.0970571	0.0986853	0.108295	0.0582695	0.881089	0.246982	unchanged	0.539567	0.375024	0.714487	unchanged	1.26137	0.0707033	1.47135	unchanged	0.687826	0.018882	1.87347	up	0.251702	0.283413	1.02965	unchanged	0.936737	0.00143632	1.87985	up
meta_5467		0.0407466	0.0636919	0.058562	0.0453419	0.0218599	0.0327429	0.0831415	0.0505723	0.0404928	0.0676483	0.0437649	0.0454176	0.0434304	0.0445602	0.0430788	0.0576481	0.123615	0.0210934	0.0725566	0.0654848	0.0460978	0.0292383	0.13081	0.0703328	0.0959229	0.81457	0.378606	unchanged	-0.314545	0.265187	0.98547	unchanged	0.17592	0.540626	0.561238	unchanged	0.650008	0.139506	1.36752	unchanged	1.01769	0.373362	0.928246	unchanged	1.20482	0.276114	1.0393	unchanged
meta_5474		0.21829	0.248683	0.232974	0.25647	0.196008	0.222488	0.22492	0.190901	0.176015	0.18932	0.162075	0.214609	0.146664	0.215457	0.228791	0.28369	0.262737	0.190865	0.125223	0.244968	0.23073	0.211715	0.207443	0.331308	-0.242046	0.114988	1.46728	unchanged	-0.2443	0.287353	0.926782	unchanged	-0.220067	0.476631	0.673358	unchanged	-0.254002	0.193287	1.25957	unchanged	0.127422	0.570566	0.571861	unchanged	0.15297	0.612762	0.474209	unchanged
meta_5488		4.41156	1.84095	2.819	0.139858	0.103904	0.07615	2.6176	2.67129	2.38402	0.105185	0.117192	0.139028	1.44834	2.20183	0.808908	0.0520864	0.0753485	0.0518164	1.17976	1.42319	1.37473	0.231339	0.120137	0.10661	-0.241571	0.598038	0.671117	unchanged	-1.0246	0.166354	1.07677	unchanged	-1.18942	0.15031	1.34504	unchanged	0.175938	0.55509	0.682274	unchanged	-0.835693	0.110987	1.49864	unchanged	0.517943	0.372538	0.956088	unchanged
meta_5492		0.625363	1.06265	0.83439	0.054659	0.0420141	0.137171	0.873152	0.90628	1.41537	0.0332063	0.0398628	0.0377243	1.09179	0.752389	0.896879	0.119791	0.0309327	0.147127	0.777292	1.00935	1.06318	0.0468212	0.0395364	0.053919	0.340929	0.363857	0.972065	unchanged	0.119935	0.673784	0.357476	unchanged	0.176079	0.521422	0.617561	unchanged	-1.07767	0.302762	1.18459	unchanged	0.349042	0.667799	0.468104	unchanged	-0.737272	0.405787	0.917294	unchanged
meta_5495	Matairesinol	0.282931	0.227671	0.230927	0.0449664	0.0460845	0.0512283	0.251661	0.200632	0.210087	0.0586	0.0272275	0.0399605	0.194189	0.242344	0.276733	0.0374814	0.030895	0.0515402	0.234303	0.324491	0.270904	0.0334893	0.0364464	0.0730705	-0.162844	0.330686	0.998426	unchanged	-0.056062	0.769586	0.277371	unchanged	0.162085	0.41302	0.776611	unchanged	-0.177731	0.610426	0.606855	unchanged	-0.246694	0.346063	0.96311	unchanged	0.00735232	0.986626	0.00399491	unchanged
meta_5500		0.0699526	0.0919416	0.0891525	0.00524132	0.00362646	0.0030426	0.0802156	0.0689181	0.083972	0.00627021	0.00414326	0.00654689	0.0805585	0.0741399	0.0907766	0.00579948	0.00236641	0.00511807	0.0822858	0.081774	0.0990282	0.00718109	0.00516035	0.00703914	-0.106971	0.515136	0.639383	unchanged	-0.032379	0.837801	0.199816	unchanged	0.0675908	0.677501	0.405795	unchanged	0.509948	0.170532	1.34406	unchanged	0.157467	0.733677	0.375923	unchanged	0.702392	0.0546274	1.56613	unchanged
meta_5503		0.15468	0.172709	0.168083	0.155871	0.108127	0.169706	0.111431	0.133605	0.123763	0.142997	0.101573	0.13844	0.131326	0.0897935	0.0811987	0.163043	0.158223	0.0927862	0.101141	0.123631	0.136953	0.142872	0.141054	0.123257	-0.425966	0.00788021	1.97838	down	-0.712737	0.0411841	1.44056	down	-0.453914	0.0322627	1.57836	down	-0.179333	0.504173	0.730698	unchanged	-0.0669019	0.834688	0.232105	unchanged	-0.0910339	0.689964	0.527895	unchanged
meta_5516		0.0370032	0.0599429	0.0483601	0.0346104	0.0234539	0.0253245	0.0545197	0.0539137	0.0607615	0.0518146	0.0225477	0.0313126	0.0368097	0.0388155	0.0580614	0.0329516	0.0263269	0.0259984	0.081275	0.0706042	0.0700651	0.0265302	0.03487	0.0366094	0.219589	0.353468	1.07922	unchanged	-0.120241	0.703604	0.355342	unchanged	0.611102	0.0408172	1.53912	up	0.341708	0.491875	0.734354	unchanged	0.0323003	0.887272	0.151994	unchanged	0.233069	0.353871	0.772196	unchanged
meta_5529		0.0691202	0.0693295	0.0432217	0.0951562	0.0653625	0.0547107	0.0314882	0.0492667	0.061846	0.0904692	0.0715422	0.0880438	0.0376314	0.0548614	0.0308824	0.0999114	0.125503	0.10347	0.023993	0.0277236	0.0403844	0.067577	0.0629538	0.0745225	-0.349348	0.351361	1.06288	unchanged	-0.558278	0.161222	1.0528	unchanged	-0.980043	0.0539463	1.50298	unchanged	0.216372	0.454365	0.820914	unchanged	0.611706	0.0686094	1.55101	unchanged	-0.0698752	0.809421	0.349656	unchanged
meta_5530		0.504278	2.48204	0.372532	0.227885	0.125747	0.128949	1.01521	0.614093	1.57593	0.315012	0.176636	0.224484	1.40955	0.727172	1.06691	0.191606	0.147841	0.177525	0.622827	1.41399	1.00282	0.590153	0.211646	0.29309	-0.0675381	0.949517	0.0506633	unchanged	-0.0682596	0.947699	0.067002	unchanged	-0.14407	0.893764	0.136273	unchanged	0.569455	0.215644	1.2073	unchanged	0.099316	0.773679	0.319976	unchanged	1.18194	0.212228	1.31553	unchanged
meta_5532		0.41603	0.245961	0.29922	0.1405	0.0801106	0.0280152	0.207892	0.431288	0.350141	0.0433105	0.0269284	0.0235155	0.165205	0.163198	0.0691838	0.0295565	0.04637	0.0248458	0.162445	0.133339	0.118	0.0414177	0.0445813	0.0597331	0.0415857	0.915255	0.00189531	unchanged	-1.27358	0.043138	1.36311	down	-1.21598	0.060015	1.56959	unchanged	-1.40701	0.250846	1.277	unchanged	-1.30287	0.26651	1.17539	unchanged	-0.770655	0.402319	0.972148	unchanged
meta_5537	Maltitol	0.156436	0.417208	0.164239	0.0660623	0.0370126	0.0298887	0.126129	0.107419	0.351408	0.0355632	0.0346255	0.0376313	0.217569	0.16473	0.187866	0.0316724	0.0305491	0.028567	0.114374	0.162249	0.226823	0.0470349	0.0378367	0.042697	-0.335063	0.683494	0.449133	unchanged	-0.372014	0.582874	0.50356	unchanged	-0.551558	0.46594	0.7098	unchanged	-0.302407	0.52811	0.73012	unchanged	-0.550451	0.331439	1.04916	unchanged	-0.0597582	0.887586	0.23513	unchanged
meta_5543		0.0540235	0.0630881	0.0749661	0.00912353	0.00754423	0.00588325	0.104356	0.0920207	0.0587387	0.0138675	0.00917001	0.0106275	0.0559058	0.102084	0.0756568	0.00679895	0.00534967	0.00920495	0.0649572	0.0611901	0.0809929	0.00994269	0.00900569	0.0126003	0.409457	0.260866	1.2736	unchanged	0.28264	0.419804	0.704325	unchanged	0.108918	0.58988	0.522305	unchanged	0.578056	0.100835	1.51945	unchanged	-0.0787156	0.798858	0.242549	unchanged	0.484387	0.104664	1.39791	unchanged
meta_5548		0.496219	0.619327	0.56937	0.382662	0.154443	0.292896	0.384048	0.210828	0.235836	0.47948	0.439266	0.577565	0.249024	0.322726	0.358502	0.396082	0.54873	0.222867	0.296711	0.412271	0.389487	0.427935	0.636917	0.444519	-1.02026	0.0160691	1.87006	down	-0.856982	0.00658872	1.52579	down	-0.617182	0.0177127	1.5886	down	0.850226	0.0576906	1.69808	unchanged	0.49246	0.389541	0.8434	unchanged	0.862763	0.074374	1.40107	unchanged
meta_5572		0.295719	0.33161	0.282312	0.0872179	0.0651185	0.0500063	0.434771	0.366784	0.376995	0.0653051	0.0543699	0.0641852	0.288379	0.289089	0.402412	0.0620311	0.0596855	0.0561159	0.329553	0.504497	0.391377	0.0675756	0.083244	0.078884	0.373643	0.0305428	1.87443	up	0.107309	0.610823	0.411219	unchanged	0.429915	0.168664	1.28303	unchanged	-0.138191	0.633352	0.534629	unchanged	-0.186281	0.529793	0.688983	unchanged	0.182974	0.500127	0.601603	unchanged
meta_5574	Quinic acid	2.79345	1.08785	2.31558	0.0402783	0.099116	0.0225496	2.44172	3.24891	3.14169	0.0254361	0.0340878	0.0550599	1.24853	1.18277	1.84479	0.0264498	0.0248533	0.0224575	3.45725	2.45887	2.14617	0.0798537	0.0593228	0.0455288	0.511249	0.22136	1.22799	unchanged	-0.535251	0.337781	0.82861	unchanged	0.379647	0.39181	0.770711	unchanged	-0.49909	0.575952	0.577101	unchanged	-1.13457	0.331692	1.05991	unchanged	0.189732	0.784876	0.419973	unchanged
meta_5583		0.390158	0.468372	0.372317	0.0333738	0.0241661	0.0299062	0.334659	0.300165	0.379256	0.0312387	0.0286457	0.0319016	0.3408	0.330046	0.479871	0.0307981	0.0309925	0.0224942	0.37949	0.436518	0.441288	0.0555311	0.0343264	0.0366203	-0.279479	0.129448	1.45126	unchanged	-0.0971189	0.666105	0.411355	unchanged	0.0306719	0.818016	0.225984	unchanged	0.0698801	0.65389	0.495905	unchanged	-0.0531206	0.7994	0.278019	unchanged	0.532419	0.183035	1.33569	unchanged
meta_5588		0.060739	0.0934687	0.065464	0.541002	0.354057	0.387172	0.073338	0.0708125	0.0623212	0.472539	0.251474	0.42196	0.0808604	0.0661224	0.0713153	0.330868	0.496678	0.378874	0.0628505	0.0619307	0.0450304	0.25846	0.426601	0.283555	-0.0894046	0.715602	0.38417	unchanged	-0.00904947	0.96993	0.0381157	unchanged	-0.371414	0.247376	1.05228	unchanged	-0.162085	0.634498	0.517526	unchanged	-0.0879247	0.755927	0.331206	unchanged	-0.404661	0.251024	1.22487	unchanged
meta_5615		0.312328	0.316457	0.282211	0.512278	0.286592	0.352271	0.440392	0.35835	0.375871	0.334242	0.20513	0.26894	0.322774	0.345612	0.339181	0.347652	0.388355	0.226836	0.279738	0.373727	0.406311	0.385876	0.608291	0.217759	0.366669	0.0551076	1.84003	unchanged	0.145359	0.0766966	1.2692	unchanged	0.218243	0.320355	0.97778	unchanged	-0.510082	0.229317	1.25229	unchanged	-0.257693	0.494128	0.70757	unchanged	0.0742369	0.886593	0.0379908	unchanged
meta_5616		0.0657042	0.116562	0.0594408	0.370777	0.154253	0.499474	0.0828527	0.0791366	0.0781318	0.853509	0.191451	0.6774	0.0635554	0.0603166	0.0873133	0.674073	0.174224	0.610944	0.0589207	0.0725252	0.0508133	0.661934	0.674252	0.251053	-0.00949629	0.979375	0.0107843	unchanged	-0.194749	0.647616	0.423823	unchanged	-0.407266	0.391165	0.836009	unchanged	0.749461	0.372615	0.952247	unchanged	0.510292	0.487908	0.733002	unchanged	0.631593	0.341518	0.895903	unchanged
meta_5624		19.7886	30.0056	20.6687	1.11995	0.722685	0.704927	28.7694	22.3202	22.632	0.761293	0.331167	0.63746	22.2142	17.7256	25.7898	0.597356	0.728396	0.615515	19.8268	29.3872	22.8461	0.628983	0.992709	0.891363	0.0652261	0.795903	0.369325	unchanged	-0.100319	0.716453	0.339208	unchanged	0.0323383	0.907939	0.122006	unchanged	-0.558412	0.217481	1.22304	unchanged	-0.392118	0.271217	1.14266	unchanged	-0.0196749	0.950467	0.221063	unchanged
meta_5625		2.18033	2.836	2.04552	0.423385	0.387295	0.502279	1.82299	1.33752	2.43165	0.359242	0.244227	0.520378	2.23259	1.99774	2.69417	0.454272	0.304893	0.557623	2.36941	2.77777	2.43941	0.0899434	0.390634	0.476029	-0.336639	0.29159	1.07983	unchanged	-0.0283361	0.89286	0.147736	unchanged	0.103405	0.569721	0.543812	unchanged	-0.224375	0.52641	0.660752	unchanged	0.00420086	0.988454	0.0460469	unchanged	-0.456824	0.419775	0.94104	unchanged
meta_5651		0.285352	0.541316	0.162103	0.157298	0.117098	0.0647601	0.178832	0.223477	0.396543	0.0590632	0.046512	0.0831689	0.249474	0.187592	0.180895	0.114218	0.110359	0.0930544	0.097309	0.221272	0.138369	0.094392	0.0985797	0.133033	-0.307707	0.657016	0.523399	unchanged	-0.678119	0.383947	0.779706	unchanged	-1.1136	0.249023	1.09106	unchanged	-0.845518	0.193612	1.33236	unchanged	-0.0945962	0.816713	0.260326	unchanged	-0.0570547	0.891753	0.206415	unchanged
meta_5655		0.282979	0.287995	0.131879	0.0164276	0.0121181	0.0103304	0.0794709	0.070163	0.32256	0.011426	0.0119693	0.0145307	0.309188	0.161664	0.157643	0.00908563	0.0108121	0.0118436	0.399731	0.20486	0.22072	0.0252751	0.0182423	0.0149098	-0.573844	0.481348	0.812793	unchanged	-0.16132	0.74627	0.272793	unchanged	0.231716	0.640931	0.398876	unchanged	-0.035696	0.886766	0.127481	unchanged	-0.292523	0.322609	1.0044	unchanged	0.587756	0.156685	1.33598	unchanged
meta_5659		0.598774	0.669768	0.587388	0.0274729	0.0336083	0.0320165	0.907763	1.14104	0.734019	0.071642	0.0271442	0.134959	0.825984	0.735734	0.607231	0.0284094	0.0345699	0.0140735	0.686535	0.682305	1.102	0.0806446	0.0338584	0.0515496	0.584408	0.113948	1.63808	unchanged	0.224853	0.236935	1.00887	unchanged	0.412856	0.277047	1.06054	unchanged	1.32812	0.272454	1.28687	unchanged	-0.272898	0.475888	0.790567	unchanged	0.834825	0.21484	1.3859	unchanged
meta_5664		0.194913	0.0592009	0.204191	0.0187955	0.0162672	0.0218368	0.134571	0.0910321	0.133071	0.0225118	0.0154966	0.0319121	0.0520597	0.076294	0.0844608	0.00912192	0.0210582	0.0176055	0.0380175	0.166632	0.0408876	0.0327492	0.0263816	0.0186061	-0.353634	0.558029	0.667224	unchanged	-1.10671	0.219446	1.05592	unchanged	-0.900368	0.325138	0.855812	unchanged	0.2973	0.46353	0.863931	unchanged	-0.251839	0.496125	0.715556	unchanged	0.450186	0.225529	1.23402	unchanged
meta_5665		0.384742	0.488532	0.592433	0.249964	0.162033	0.0528077	0.338455	0.433093	0.371698	0.244138	0.0718426	0.201011	0.317618	0.361279	0.456269	0.188753	0.176132	0.178703	0.379605	0.433955	0.436912	0.141246	0.247205	0.160696	-0.35846	0.207972	1.32269	unchanged	-0.368693	0.212842	0.995948	unchanged	-0.229123	0.354911	0.866967	unchanged	0.153516	0.83247	0.24166	unchanged	0.225888	0.690643	0.438433	unchanged	0.240567	0.695924	0.316062	unchanged
meta_5666		2.31967	2.5444	2.48002	0.101298	0.0930128	0.105722	1.40287	1.00675	2.71839	0.0925503	0.0487324	0.0734376	1.97103	1.82688	2.05736	0.0610714	0.0809951	0.0702419	1.54203	2.7273	2.02581	0.0536473	0.0805139	0.0827389	-0.518185	0.288655	1.21305	unchanged	-0.326849	0.00635897	1.52863	down	-0.222344	0.417229	0.773232	unchanged	-0.482663	0.145501	1.52363	unchanged	-0.49896	0.0180585	1.77985	down	-0.468091	0.0820619	1.65562	unchanged
meta_5670		0.326937	0.249375	0.268931	0.451194	0.343425	0.368464	0.373983	0.320064	0.267013	0.323025	0.264656	0.39338	0.289776	0.227129	0.25839	0.398008	0.312607	0.299225	0.219022	0.326129	0.294438	0.205479	0.349084	0.432248	0.18526	0.378646	0.966419	unchanged	-0.12462	0.47587	0.60169	unchanged	-0.00968335	0.964326	0.0168724	unchanged	-0.245538	0.288192	1.05234	unchanged	-0.203828	0.319096	0.969663	unchanged	-0.23711	0.485711	0.840423	unchanged
meta_5675		0.28663	0.177875	0.271957	0.0348106	0.0410533	0.0158603	0.164444	0.213043	0.20834	0.0215512	0.0237711	0.0333147	0.167123	0.156094	0.169911	0.0253792	0.0220095	0.022283	0.169888	0.210096	0.205478	0.034357	0.0325961	0.0306669	-0.330135	0.278356	1.23236	unchanged	-0.578645	0.138224	1.24064	unchanged	-0.331034	0.275148	1.00504	unchanged	-0.222092	0.640622	0.469187	unchanged	-0.396729	0.434655	0.855927	unchanged	0.0898736	0.820443	0.297878	unchanged
meta_5677		2.16061	3.69709	2.49751	0.557563	0.560202	0.289591	2.77936	1.98477	3.13295	0.307074	0.378515	0.419938	3.07934	2.65359	3.8487	0.349903	0.265142	0.261903	2.45799	3.61918	3.96011	0.443987	0.582841	0.463426	-0.0813563	0.80544	0.219743	unchanged	0.197593	0.524554	0.51197	unchanged	0.264619	0.437845	0.725934	unchanged	-0.348253	0.382735	0.927105	unchanged	-0.682422	0.179614	1.34666	unchanged	0.0825708	0.800336	0.237898	unchanged
meta_5706		0.264977	0.298004	0.259931	0.0850374	0.0433962	0.0570778	0.310253	0.203962	0.474737	0.0761591	0.0804212	0.0821417	0.314039	0.474967	0.499013	0.0986723	0.0720444	0.0715041	0.010748	0.482901	0.639535	0.0861116	0.0811748	0.0867257	0.265165	0.556307	0.712452	unchanged	0.646346	0.110835	1.27978	unchanged	0.461574	0.63934	0.50379	unchanged	0.363823	0.283653	1.19502	unchanged	0.384815	0.286846	1.04034	unchanged	0.45339	0.201395	1.23263	unchanged
meta_5707		0.235103	0.243321	0.240055	0.421784	0.336279	0.331476	0.231046	0.309435	0.2758	0.369331	0.269885	0.357737	0.31014	0.263752	0.325859	0.349836	0.368344	0.308652	0.323811	0.343246	0.316154	0.339991	0.346767	0.361502	0.184117	0.286958	1.13995	unchanged	0.324578	0.0811427	1.36378	unchanged	0.452555	0.00502445	1.77089	up	-0.12812	0.512485	0.692354	unchanged	-0.085518	0.581186	0.584866	unchanged	-0.0557232	0.688194	0.56066	unchanged
meta_5710	5(S),14(R)-Lipoxin B4	0.291464	0.30441	0.34146	0.064782	0.0488019	0.0500596	0.316944	0.234309	0.261105	0.0679102	0.03096	0.0464004	0.237172	0.303115	0.305199	0.0411749	0.0437854	0.0567652	0.27239	0.343083	0.253305	0.0538196	0.0157463	0.0513547	-0.206447	0.232436	1.14249	unchanged	-0.148783	0.32691	0.81252	unchanged	-0.109575	0.514638	0.593331	unchanged	-0.171814	0.643226	0.537957	unchanged	-0.207456	0.35818	0.885572	unchanged	-0.436496	0.372101	0.898944	unchanged
meta_5736		0.209593	0.1322	0.180152	0.0319414	0.0414025	0.0206557	0.178892	0.228553	0.213638	0.0243471	0.0259356	0.0308903	0.131674	0.124448	0.149946	0.0229138	0.0202759	0.019952	0.182591	0.178669	0.182976	0.0398929	0.0358208	0.0294585	0.250887	0.297026	1.02254	unchanged	-0.36218	0.222976	1.03267	unchanged	0.0603333	0.773315	0.29595	unchanged	-0.211655	0.557051	0.617211	unchanged	-0.574064	0.226393	1.27545	unchanged	0.162027	0.618614	0.606593	unchanged
meta_5737		0.757249	1.03648	0.585425	0.610793	0.386812	0.322712	0.513971	0.731763	0.980927	0.297572	0.361868	0.45352	0.650267	0.484737	0.433971	0.313981	0.326835	0.336814	0.499721	0.530674	0.406388	0.483876	0.342637	0.433077	-0.0955666	0.800608	0.337841	unchanged	-0.600627	0.165189	1.09886	unchanged	-0.727606	0.130589	1.37113	unchanged	-0.246482	0.532803	0.6582	unchanged	-0.433524	0.320775	1.06912	unchanged	-0.0679297	0.848092	0.257023	unchanged
meta_5739		0.129328	0.0907124	0.100451	0.465152	0.309322	0.325023	0.115095	0.12282	0.119928	0.458167	0.209006	0.319478	0.0577607	0.0722076	0.0742027	0.284129	0.364507	0.451014	0.0770618	0.0713822	0.115143	0.276756	0.405448	0.260085	0.159039	0.395705	0.915895	unchanged	-0.650509	0.0613859	1.36487	unchanged	-0.282007	0.352441	0.838589	unchanged	-0.156231	0.691971	0.455626	unchanged	0.000202445	0.999442	0.0164758	unchanged	-0.2226	0.48144	0.845013	unchanged
meta_5742		1.65802	0.584077	1.3437	0.0248023	0.0598618	0.0128387	1.31806	1.74111	1.87862	0.0159956	0.0195649	0.0300807	0.648612	0.58545	0.987308	0.0155423	0.0170257	0.013581	1.83203	1.33244	1.21375	0.044773	0.0346902	0.0258483	0.461573	0.299053	1.05346	unchanged	-0.690845	0.288601	0.909351	unchanged	0.288048	0.523942	0.594294	unchanged	-0.570842	0.535712	0.654821	unchanged	-1.07915	0.348786	1.02574	unchanged	0.111148	0.875977	0.29213	unchanged
meta_5743		0.0656785	0.0924478	0.0740843	0.569135	0.367641	0.348732	0.0691869	0.0857302	0.0681858	1.56051	0.197612	1.1274	0.0527935	0.04973	0.064402	0.296187	0.46037	0.525647	0.0579003	0.0742163	0.065311	0.255567	0.365222	0.592217	-0.0577246	0.772284	0.341486	unchanged	-0.476229	0.0917822	1.26401	unchanged	-0.23411	0.290323	0.949567	unchanged	1.16649	0.314931	1.13094	unchanged	-0.00371294	0.991585	0.00132921	unchanged	-0.083751	0.853213	0.295451	unchanged
meta_5744		0.463935	0.0761301	0.359021	0.013957	0.00959382	0.00770305	0.326286	0.537546	0.268014	0.00972099	0.00745633	0.0145478	0.0972776	0.108189	0.117001	0.00675111	0.0107988	0.0113142	0.266459	0.171471	0.171536	0.0156475	0.0167258	0.0116201	0.332147	0.616484	0.493823	unchanged	-1.4793	0.238652	1.03583	unchanged	-0.560914	0.496103	0.672403	unchanged	0.0215901	0.957889	0.104824	unchanged	-0.114762	0.752385	0.324044	unchanged	0.493252	0.155958	1.23408	unchanged
meta_5749		0.621092	0.787243	0.787821	0.0410455	0.0374605	0.0277265	0.723913	0.771396	0.639795	0.031626	0.0282365	0.0381608	0.595183	0.660406	0.695587	0.0331938	0.0392618	0.0250932	0.566536	0.629569	0.755759	0.0411685	0.0427791	0.0544367	-0.040675	0.779854	0.273511	unchanged	-0.170636	0.28321	0.89578	unchanged	-0.170128	0.358533	0.808313	unchanged	-0.116027	0.611058	0.507191	unchanged	-0.123029	0.639261	0.505036	unchanged	0.381456	0.137048	1.3058	unchanged
meta_5750		1.19014	1.01726	1.44731	0.091939	0.0676491	0.0644806	1.37164	1.61979	1.25623	0.0823139	0.0752175	0.0459859	0.862315	0.558742	0.842806	0.117906	0.112119	0.0330957	0.766835	1.20277	0.786857	0.0891264	0.0917859	0.116912	0.216908	0.297643	1.06855	unchanged	-0.690972	0.0462991	1.34646	down	-0.40694	0.189863	1.08912	unchanged	-0.13879	0.653908	0.548373	unchanged	0.23178	0.68794	0.410281	unchanged	0.410522	0.118311	1.31331	unchanged
meta_5755		0.201982	0.227061	0.208936	0.0960489	0.0508505	0.0932134	0.216681	0.161359	0.168434	0.163152	0.148537	0.165752	0.192851	0.135884	0.201492	0.0991525	0.191544	0.0426756	0.221622	0.0505039	0.236796	0.196357	0.109508	0.157535	-0.223357	0.214706	1.23434	unchanged	-0.266899	0.216469	1.05409	unchanged	-0.326068	0.547006	0.628065	unchanged	0.991612	0.0220214	1.91724	up	0.47342	0.555724	0.606733	unchanged	0.948545	0.0775836	1.55573	unchanged
meta_5779		0.190588	0.163338	0.163265	0.149805	0.106472	0.102301	0.153796	0.193927	0.182965	0.128827	0.115477	0.131914	0.121637	0.124342	0.157194	0.104688	0.117888	0.137987	0.153798	0.173046	0.126584	0.142835	0.103336	0.139021	0.0371668	0.780725	0.186853	unchanged	-0.359298	0.0629436	1.30954	unchanged	-0.189824	0.270231	0.985925	unchanged	0.0692801	0.742838	0.376818	unchanged	0.00796312	0.972754	0.0496555	unchanged	0.103285	0.676895	0.395268	unchanged
meta_5789		0.152506	0.161478	0.118759	0.0534113	0.0305022	0.218174	0.123104	0.142868	0.135231	0.0546853	0.12643	0.230997	0.113416	0.11688	0.125242	0.0298805	0.186054	0.0498777	0.107723	0.114996	0.157983	0.0425885	0.18961	0.0521922	-0.10918	0.517657	0.802211	unchanged	-0.283511	0.179884	1.13635	unchanged	-0.184849	0.444014	0.709167	unchanged	0.44807	0.663949	0.501684	unchanged	-0.184557	0.882801	0.164102	unchanged	-0.0870906	0.94189	0.146485	unchanged
meta_5801		0.175133	0.241027	0.201374	0.14337	0.0859762	0.147754	0.0801588	0.129981	0.136152	0.108006	0.0763168	0.1346	0.119794	0.116334	0.0909547	0.117126	0.185371	0.0831615	0.0674519	0.129688	0.1243	0.129906	0.131524	0.091543	-0.83453	0.0259564	1.84706	down	-0.916863	0.0218647	1.48426	down	-0.94197	0.0233776	1.55948	down	-0.241743	0.49941	0.708684	unchanged	0.0323734	0.941271	0.0581234	unchanged	-0.0953896	0.755023	0.426064	unchanged
meta_5847		0.230449	0.243757	0.203285	0.242874	0.145553	0.233895	0.131945	0.187875	0.205752	0.176252	0.130298	0.189896	0.166207	0.15836	0.111119	0.216311	0.261716	0.142322	0.117064	0.155519	0.172916	0.217433	0.190398	0.152465	-0.366313	0.136437	1.56327	unchanged	-0.636914	0.0226902	1.43082	down	-0.60478	0.022695	1.58752	down	-0.326024	0.321968	1.04665	unchanged	-0.00457849	0.989438	0.0303723	unchanged	-0.151471	0.6057	0.622397	unchanged
meta_5859		0.245267	0.377493	0.150044	0.0463841	0.0325568	0.0298849	0.180698	0.159139	0.235899	0.0460404	0.0448032	0.0489771	0.27223	0.163516	0.327985	0.0697668	0.0426235	0.059052	0.206854	0.255379	0.230422	0.0628665	0.0548946	0.0448948	-0.424694	0.429168	0.903585	unchanged	-0.0170379	0.972411	0.057123	unchanged	-0.157967	0.727361	0.363272	unchanged	0.361558	0.175002	1.45425	unchanged	0.655704	0.101952	1.46826	unchanged	0.579803	0.0696537	1.49611	unchanged
meta_5860		0.351696	0.340935	0.258032	0.088417	0.0616241	0.0376399	0.413386	0.351191	0.410966	0.0514262	0.0509363	0.0561427	0.415261	0.32489	0.639453	0.038803	0.0499998	0.0342088	0.330654	0.563862	0.510271	0.0849638	0.0865972	0.0872225	0.306322	0.11401	1.52943	unchanged	0.537249	0.262284	0.92479	unchanged	0.563345	0.152895	1.28279	unchanged	-0.243752	0.576179	0.635787	unchanged	-0.609488	0.276575	1.13294	unchanged	0.463464	0.247284	1.17227	unchanged
meta_5868		0.110517	0.250474	0.142604	0.0166255	0.0100796	0.00769443	0.194038	0.13454	0.162399	0.00986855	0.0128731	0.0084782	0.185547	0.170711	0.301022	0.00818985	0.0097985	0.0144793	0.196472	0.26793	0.284086	0.0141944	0.0307788	0.0151215	-0.036609	0.933174	0.0267095	unchanged	0.384243	0.434709	0.61789	unchanged	0.571716	0.191634	1.14337	unchanged	-0.139927	0.745464	0.385492	unchanged	-0.08339	0.854446	0.177517	unchanged	0.804848	0.251206	1.04084	unchanged
meta_5870		0.0469482	0.0537158	0.0515912	0.0589321	0.0464499	0.0526349	0.29861	0.0699092	0.0533862	0.16333	0.189951	0.244926	0.249337	0.169041	0.455958	0.166135	0.0607638	0.0610292	0.141563	0.194629	0.365845	0.455055	0.0605311	0.131391	1.47043	0.373785	1.13402	unchanged	2.5217	0.106254	1.30242	unchanged	2.20506	0.113467	1.45787	unchanged	1.92057	0.0236926	1.98297	up	0.86563	0.34216	1.02588	unchanged	2.03364	0.311566	1.16873	unchanged
meta_5872		0.655348	0.749251	0.691841	0.436963	0.193578	0.282834	0.373197	0.267464	0.243201	0.381096	0.308001	0.474035	0.321537	0.310994	0.277306	0.425578	0.773308	0.298899	0.374544	0.566661	0.428652	0.00842007	0.820063	0.287384	-1.24605	0.00188302	2.02705	down	-1.20426	0.00115818	1.60557	down	-0.613916	0.0341416	1.58239	down	0.348737	0.39387	0.916908	unchanged	0.713552	0.308474	1.00733	unchanged	0.288888	0.807906	0.131795	unchanged
meta_5897		0.0350261	0.0466591	0.0280609	0.0378571	0.0230794	0.0293041	0.0248135	0.0245834	0.047369	0.0293343	0.017743	0.027244	0.0423372	0.0384622	0.0705158	0.0210668	0.0257368	0.0267227	0.0570038	0.0621718	0.0626426	0.0240826	0.0290045	0.0238737	-0.1816	0.668377	0.499545	unchanged	0.463386	0.311751	0.807114	unchanged	0.728325	0.0366048	1.62112	up	-0.280001	0.39666	0.895213	unchanged	-0.295517	0.324987	1.00439	unchanged	-0.229653	0.416657	0.997683	unchanged
meta_5901	N-Acetyl-D-lactosamine	0.472778	0.578973	0.508494	0.261286	0.256636	0.315685	0.411609	0.362672	0.426042	0.229298	0.151214	0.362408	0.30498	0.219776	0.336827	0.301739	0.211031	0.353508	0.36065	0.490477	0.221059	0.156056	0.242402	0.298269	-0.37835	0.0401668	1.76642	down	-0.856711	0.00789661	1.51925	down	-0.541217	0.160465	1.24981	unchanged	-0.166161	0.678878	0.419099	unchanged	0.0554613	0.828227	0.261355	unchanged	-0.258774	0.394505	0.940284	unchanged
meta_5906		0.507153	0.577796	0.543372	0.192732	0.184733	0.226342	0.697617	0.116084	0.452111	0.163721	0.11243	0.278268	0.809649	1.02495	2.25734	0.201269	0.169114	0.25045	1.17444	1.32175	3.92848	0.127269	0.173579	0.21892	-0.363322	0.548622	0.601825	unchanged	1.3294	0.210005	1.06527	unchanged	1.98024	0.215728	1.20764	unchanged	-0.123109	0.772728	0.275077	unchanged	0.0401189	0.845939	0.236042	unchanged	-0.216217	0.413158	0.904916	unchanged
meta_5910	L-Palmitoylcarnitine	0.0222614	0.0225599	0.0135119	0.0475546	0.0621547	0.0262675	0.026704	0.020896	0.0138683	0.0387612	0.118869	0.176854	0.0218411	0.0177894	0.0223756	0.0944447	0.0691852	0.0413168	0.0166329	0.0199532	0.034955	0.138561	0.0783998	0.157058	0.075526	0.837182	0.260205	unchanged	0.0880923	0.736209	0.276805	unchanged	0.294456	0.538676	0.590033	unchanged	1.29858	0.236059	1.3456	unchanged	0.591889	0.291325	1.01752	unchanged	1.45975	0.0618049	1.68764	unchanged
meta_5913		1.25423	1.96465	0.697235	0.0628848	0.0425026	0.0294863	1.10763	0.886387	1.34723	0.0377714	0.0412725	0.0430747	1.47609	0.989376	1.82863	0.0421572	0.0374364	0.0402688	1.44388	1.54503	1.41207	0.0504235	0.0482656	0.0508863	-0.229033	0.66289	0.501877	unchanged	0.132935	0.790907	0.203765	unchanged	0.168405	0.703226	0.365943	unchanged	-0.143326	0.706064	0.425826	unchanged	-0.170228	0.659174	0.481904	unchanged	0.149264	0.664596	0.402197	unchanged
meta_5914	Aristolochic Acid	0.19414	0.177208	0.16992	0.341739	0.214188	0.267896	0.181767	0.207511	0.166519	0.381175	0.17544	0.269817	0.129536	0.132199	0.145179	0.20047	0.308072	0.272642	0.144507	0.16286	0.180942	0.271474	0.294803	0.228604	0.0382122	0.74959	0.28764	unchanged	-0.411624	0.00941488	1.52646	down	-0.148552	0.2467	1.01539	unchanged	0.00456256	0.990792	0.0119501	unchanged	-0.0766707	0.785142	0.283124	unchanged	-0.051595	0.83201	0.364275	unchanged
meta_5920		0.0191045	0.0403495	0.0248892	0.00922903	0.00691221	0.00705079	0.170208	0.0579012	0.0431187	0.0127977	0.0115416	0.0155084	0.0912951	0.08846	0.160927	0.0142131	0.00714424	0.0113837	0.135055	0.148793	0.263761	0.0204292	0.0124291	0.0133678	1.68516	0.259148	1.36847	unchanged	2.01408	0.0605089	1.39038	unchanged	2.6988	0.0600868	1.59249	unchanged	0.780868	0.0221493	1.86895	up	0.497471	0.257597	1.16866	unchanged	0.995077	0.0829054	1.64716	unchanged
meta_5939		0.332936	1.00583	1.21978	0.0450232	0.0440568	0.0531699	0.318096	0.249396	0.25996	0.0417985	0.038675	0.0545153	0.431912	0.231838	0.466341	0.0462597	0.0392054	0.0444183	2.77214	0.217791	0.201744	0.0491277	0.447416	0.0489505	-1.62857	0.162607	1.49663	unchanged	-1.17888	0.211302	1.06337	unchanged	0.318992	0.8323	0.182221	unchanged	-0.0755898	0.694622	0.386314	unchanged	-0.131212	0.31911	0.964462	unchanged	1.93913	0.417981	0.812398	unchanged
meta_5947		0.214834	0.442525	0.383838	0.0314485	0.00835695	0.0125735	0.233907	0.211504	0.358013	0.0627449	0.0581476	0.060892	0.294162	0.331554	0.381188	0.0224253	0.0179156	0.0128917	0.322741	0.301389	0.489472	0.0284111	0.060588	0.0217795	-0.37401	0.396235	0.879816	unchanged	-0.0483166	0.88681	0.139146	unchanged	0.0969909	0.803167	0.245423	unchanged	1.79517	0.0228592	1.95432	up	0.0233228	0.972882	0.0354386	unchanged	1.08062	0.25008	1.01632	unchanged
meta_5951		0.417412	0.637525	0.510226	0.0163932	0.010725	0.00905499	0.421313	0.271695	0.637311	0.00869025	0.0087006	0.0124315	0.516914	0.460899	0.541735	0.00877348	0.00909724	0.00929692	0.522623	0.714842	0.655046	0.0148369	0.0131482	0.0154283	-0.234539	0.568616	0.597057	unchanged	-0.0426698	0.840054	0.195103	unchanged	0.27399	0.271406	0.98618	unchanged	-0.278526	0.464136	0.764353	unchanged	-0.413031	0.30883	1.0945	unchanged	0.26322	0.392944	0.831827	unchanged
meta_5957		0.172523	0.183378	0.150468	0.319562	0.212878	0.314087	0.238521	0.243114	0.145283	0.216471	0.211884	0.319007	0.229159	0.200689	0.147011	0.313753	0.217914	0.249869	0.162701	0.192287	0.156881	0.100911	0.202487	0.282251	0.308089	0.33441	1.09946	unchanged	0.188029	0.44048	0.698316	unchanged	0.0155878	0.906364	0.11219	unchanged	-0.179749	0.538903	0.628512	unchanged	-0.115245	0.654171	0.450157	unchanged	-0.531519	0.249174	1.21907	unchanged
meta_5958		0.159373	0.0730829	0.123978	0.0887678	0.124705	0.0465744	0.11944	0.250222	0.137589	0.0511486	0.068605	0.0920975	0.048918	0.0580537	0.078506	0.0613797	0.0583395	0.0495121	0.0661766	0.0959453	0.0844557	0.108557	0.0805436	0.0915717	0.509065	0.364908	0.890742	unchanged	-0.942391	0.139582	1.19677	unchanged	-0.531594	0.278637	1.00977	unchanged	-0.295722	0.573125	0.566816	unchanged	-0.619776	0.311141	1.09334	unchanged	0.110113	0.796509	0.379439	unchanged
meta_5964		0.27937	0.342964	0.294733	0.0274368	0.0224982	0.0193697	0.362997	0.279585	0.277572	0.0267786	0.0184453	0.0268673	0.261445	0.212613	0.383933	0.0205831	0.0225382	0.0225101	0.323159	0.435875	0.340043	0.0243876	0.0245811	0.0266086	0.0048484	0.97752	0.137849	unchanged	-0.0960635	0.745363	0.328635	unchanged	0.261193	0.223766	1.10407	unchanged	0.0568716	0.811956	0.280806	unchanged	-0.078567	0.659207	0.477426	unchanged	0.125001	0.471665	0.689383	unchanged
meta_5965		0.490235	0.44516	0.435495	1.28498	1.16452	1.72441	0.609769	0.577684	0.434405	2.26113	0.857092	1.42749	0.358194	0.366728	0.348868	0.506746	1.26542	1.23349	0.385275	0.483194	0.514463	0.82826	1.34125	1.20002	0.242535	0.257059	1.27328	unchanged	-0.3524	0.0203697	1.52951	down	0.0126175	0.931117	0.108769	unchanged	0.123107	0.799322	0.259885	unchanged	-0.473715	0.27303	1.06319	unchanged	-0.308854	0.306975	1.07109	unchanged
meta_5966		0.757084	0.569587	0.582108	1.5447	1.03102	1.9048	0.56127	0.704137	0.541483	2.54162	1.1845	1.54451	0.395996	0.490568	0.360028	1.05378	1.58629	2.21482	0.494623	0.297994	0.592302	1.58755	2.31528	1.31419	-0.0791417	0.691058	0.533356	unchanged	-0.614661	0.0461263	1.35335	down	-0.462849	0.181901	1.16038	unchanged	0.23431	0.616651	0.508422	unchanged	0.115775	0.782484	0.30765	unchanged	0.219563	0.565775	0.484421	unchanged
meta_5967		1.41313	1.0281	1.01143	0.714264	0.518734	0.408983	0.895044	1.26179	0.922627	1.06947	0.777348	4.63951	0.697019	0.77042	0.654239	0.267666	0.553631	0.851264	1.83123	0.855873	0.981878	1.03046	1.26302	0.69515	-0.165034	0.520008	0.800078	unchanged	-0.702504	0.0692334	1.38453	unchanged	0.0876703	0.843923	0.15644	unchanged	1.98197	0.322896	1.18378	unchanged	0.0266212	0.960685	0.0680889	unchanged	0.864048	0.0940748	1.46011	unchanged
meta_5972		0.182338	0.154068	0.153808	0.311127	0.24073	0.250288	0.162098	0.184965	0.15251	0.460072	0.226785	0.357498	0.105041	0.11388	0.10028	0.202509	0.267881	0.322399	0.116881	0.121775	0.156523	0.313261	0.336595	0.279729	0.0272861	0.828597	0.158696	unchanged	-0.61895	0.0153478	1.52624	down	-0.310906	0.118267	1.27646	unchanged	0.380679	0.355496	1.01109	unchanged	-0.0169237	0.943748	0.058476	unchanged	0.212727	0.203336	1.09816	unchanged
meta_5989		0.299329	1.17617	0.200689	0.159675	0.0967627	0.0989425	0.502423	0.279358	0.774207	0.180458	0.133249	0.171076	0.660747	0.285559	0.499242	0.133122	0.0958878	0.136721	0.293574	0.661624	0.506427	0.377504	0.155003	0.222311	-0.107356	0.914453	0.100582	unchanged	-0.21357	0.832888	0.198278	unchanged	-0.197614	0.844077	0.198709	unchanged	0.447976	0.170001	1.34259	unchanged	0.0414163	0.895578	0.156408	unchanged	1.08676	0.172445	1.40163	unchanged
meta_6003		0.138761	0.225917	0.188397	0.0216453	0.0136045	0.00952884	0.215741	0.1728	0.27921	0.0155426	0.00785798	0.014498	0.266847	0.208207	0.212109	0.0104995	0.0112552	0.012975	0.191538	0.275388	0.299912	0.0134711	0.0188961	0.0101158	0.271833	0.394365	0.954306	unchanged	0.313176	0.234825	0.945209	unchanged	0.471442	0.164998	1.19328	unchanged	-0.240667	0.62548	0.524868	unchanged	-0.36664	0.447395	0.816289	unchanged	-0.0759243	0.870714	0.274403	unchanged
meta_6022		1.75669	1.98726	2.28817	0.817917	0.670918	0.660878	1.66611	1.26548	1.6292	1.16304	0.67714	1.01508	1.25319	1.50689	1.83989	0.515504	0.0874542	0.592937	1.50441	1.7521	2.29384	0.960071	1.01258	0.778822	-0.403382	0.0724432	1.57013	unchanged	-0.391039	0.106371	1.18772	unchanged	-0.120084	0.600565	0.469742	unchanged	0.409481	0.238499	1.26206	unchanged	-0.846053	0.171899	1.34099	unchanged	0.356061	0.0895434	1.42829	unchanged
meta_6023		0.72917	0.517613	0.52033	0.329225	0.254057	0.239903	0.558552	0.709757	0.565939	0.318592	0.282913	0.349572	0.422243	0.381032	0.355839	0.280289	0.261509	0.262798	0.478409	0.483455	0.524177	0.426329	0.334684	0.259825	0.0537955	0.808131	0.174693	unchanged	-0.608371	0.092457	1.31838	unchanged	-0.24992	0.311799	0.991946	unchanged	0.208345	0.282836	1.12486	unchanged	-0.0329508	0.845808	0.210235	unchanged	0.310466	0.316313	0.999443	unchanged
meta_6026		28.1343	28.2115	23.6643	38.386	26.0467	27.8406	24.5456	26.8139	24.4466	31.1163	23.4176	28.7003	20.3863	21.3374	20.2538	30.3336	27.014	27.0451	20.4713	23.5786	24.2571	29.8379	31.1104	30.6525	-0.0778705	0.468052	0.876339	unchanged	-0.368437	0.0510329	1.44795	unchanged	-0.228149	0.113885	1.28803	unchanged	-0.148738	0.545227	0.670218	unchanged	-0.128797	0.570737	0.607322	unchanged	-0.0105535	0.958957	0.199084	unchanged
meta_6027		0.307126	0.826087	0.271586	0.595798	0.4858	0.493262	0.378637	0.31841	0.325149	1.35317	0.538538	0.92825	0.282044	0.270267	0.709036	0.512787	0.696028	0.683797	0.277828	0.262861	0.333738	0.869333	0.780993	0.571936	-0.458692	0.55108	0.678761	unchanged	-0.155399	0.845965	0.198422	unchanged	-0.683953	0.428138	0.804869	unchanged	0.840449	0.217697	1.34618	unchanged	0.265155	0.214703	1.19704	unchanged	0.496805	0.120225	1.46288	unchanged
meta_6036		0.226104	0.188278	0.180094	0.324516	0.258131	0.278928	0.22383	0.26693	0.194316	0.234363	0.202454	0.277492	0.231892	0.185068	0.162072	0.322262	0.208676	0.249469	0.182151	0.182081	0.234207	0.165031	0.220284	0.2406	0.204645	0.308858	1.01565	unchanged	-0.0379762	0.847844	0.147171	unchanged	0.00958502	0.955937	0.0517115	unchanged	-0.270427	0.169651	1.30303	unchanged	-0.142752	0.530066	0.638942	unchanged	-0.461009	0.0595381	1.65142	unchanged
meta_6044		11.242	4.54162	9.04639	0.167592	0.562232	0.066587	8.63921	11.8598	11.8696	0.0816963	0.172927	0.300215	4.83109	4.36417	6.42351	0.0931605	0.108421	0.0839106	10.4157	8.05681	8.60813	0.390627	0.322568	0.242028	0.382508	0.342563	0.956847	unchanged	-0.668803	0.255887	0.976475	unchanged	0.125177	0.748394	0.311198	unchanged	-0.521444	0.660688	0.439993	unchanged	-1.48006	0.377025	0.971497	unchanged	0.262325	0.764368	0.449027	unchanged
meta_6049		0.026804	0.0405466	0.0343856	0.048722	0.0319035	0.0312391	0.0227497	0.0311024	0.0314684	0.0371552	0.0259748	0.0365466	0.0273136	0.0392903	0.0292503	0.0329941	0.0355732	0.0271728	0.0371649	0.0304855	0.0284908	0.0331711	0.032901	0.0412291	-0.25387	0.33166	1.04961	unchanged	-0.0859195	0.736751	0.275921	unchanged	-0.081607	0.718177	0.363751	unchanged	-0.166427	0.586493	0.590258	unchanged	-0.224558	0.457833	0.784397	unchanged	-0.0600873	0.826485	0.345412	unchanged
meta_6052		0.0806225	0.0786926	0.0685674	0.0143313	0.0111034	0.00736435	0.0943921	0.1018	0.0684945	0.0125039	0.00583267	0.0106936	0.0638895	0.0540125	0.0745917	0.00700611	0.00733458	0.00982247	0.0554984	0.0972832	0.0821968	0.0116925	0.0135959	0.011795	0.215997	0.350538	1.03	unchanged	-0.243479	0.181425	1.07448	unchanged	0.0442377	0.867778	0.192903	unchanged	-0.176101	0.680254	0.439333	unchanged	-0.440847	0.289377	1.06621	unchanged	0.177115	0.55778	0.549743	unchanged
meta_6063		0.106451	0.0900642	0.0804444	0.0251457	0.0204432	0.0149781	0.0600755	0.110343	0.136043	0.0276171	0.0195937	0.0110854	0.0922958	0.112885	0.0570842	0.0194463	0.0194934	0.0190701	0.0858488	0.0678002	0.108863	0.025128	0.0240428	0.0220136	0.146026	0.710168	0.327746	unchanged	-0.0786502	0.803889	0.185553	unchanged	-0.077295	0.752736	0.317728	unchanged	-0.0551299	0.900338	0.194913	unchanged	-0.0622328	0.799135	0.283778	unchanged	0.23303	0.352291	0.937099	unchanged
meta_6064		0.123955	0.198016	0.0673989	0.0366822	0.0229948	0.0168561	0.0796078	0.0950311	0.174682	0.0156015	0.0232646	0.0210398	0.120901	0.0753563	0.0694815	0.0162674	0.0197963	0.0165338	0.0776587	0.0858718	0.0678227	0.0282502	0.0206477	0.0206689	-0.156588	0.795235	0.323228	unchanged	-0.551131	0.397469	0.72799	unchanged	-0.751043	0.297479	1.03873	unchanged	-0.353385	0.452089	0.825479	unchanged	-0.541091	0.305196	1.09313	unchanged	-0.137684	0.742419	0.400121	unchanged
meta_6090		0.108134	0.0753368	0.0976718	0.0210507	0.0231054	0.0146979	0.0715512	0.0870198	0.0961527	0.0109311	0.0164835	0.015977	0.0742543	0.0686247	0.0630492	0.0139227	0.0150899	0.0125939	0.0758698	0.0865819	0.0863884	0.024288	0.0178272	0.0193456	-0.142368	0.508435	0.800492	unchanged	-0.449161	0.110436	1.25303	unchanged	-0.176083	0.385397	0.817087	unchanged	-0.439723	0.17886	1.29046	unchanged	-0.50033	0.142602	1.45773	unchanged	0.0625258	0.799933	0.355336	unchanged
meta_6094		0.187077	0.221959	0.196434	0.0961443	0.0874918	0.07057	0.242032	0.229341	0.20059	0.0762974	0.0734853	0.0744516	0.186636	0.188143	0.198085	0.0708274	0.0630476	0.0733595	0.18655	0.242875	0.204396	0.110501	0.0926095	0.0893341	0.150327	0.242173	1.24952	unchanged	-0.0798625	0.410783	0.73429	unchanged	0.0660193	0.659642	0.443285	unchanged	-0.180992	0.314391	1.13392	unchanged	-0.294734	0.161139	1.35518	unchanged	0.202164	0.271899	1.07445	unchanged
meta_6098		1.24891	2.09643	1.267	0.153343	0.0894464	0.0947245	1.68706	1.39855	1.62968	0.0840093	0.0460739	0.0730336	1.33064	1.16578	1.78296	0.102212	0.102871	0.088931	1.35539	1.97456	1.49197	0.076693	0.124708	0.124552	0.0318473	0.915905	0.170463	unchanged	-0.108095	0.759424	0.292931	unchanged	0.0641078	0.847168	0.190865	unchanged	-0.732639	0.147866	1.43611	unchanged	-0.19906	0.555182	0.64241	unchanged	-0.0502858	0.889625	0.302969	unchanged
meta_6100		0.281427	0.302114	0.270857	0.0416988	0.0300141	0.0335536	0.356392	0.348989	0.231656	0.052478	0.0258118	0.0401094	0.228251	0.185429	0.208771	0.0297106	0.0336564	0.0259981	0.138873	0.245702	0.172572	0.0399373	0.0372961	0.0381537	0.133196	0.568896	0.692965	unchanged	-0.45695	0.00913119	1.51513	down	-0.61685	0.0780632	1.48623	unchanged	0.169612	0.642701	0.50266	unchanged	-0.236263	0.277461	1.07347	unchanged	0.132435	0.433803	0.736879	unchanged
meta_6102		0.165767	0.202198	0.17909	0.134702	0.0855352	0.138552	0.0962628	0.119449	0.117346	0.114668	0.0855257	0.145671	0.113071	0.114064	0.0871442	0.125004	0.17767	0.080276	0.0749761	0.139475	0.109095	0.136101	0.135919	0.0989974	-0.715914	0.00737572	1.99301	down	-0.799643	0.00546946	1.52444	down	-0.757717	0.0367718	1.54576	down	-0.0529272	0.868159	0.162134	unchanged	0.094019	0.821169	0.217327	unchanged	0.0483535	0.856826	0.0940703	unchanged
meta_6125		0.159186	0.420395	0.293192	0.0283083	0.0226969	0.0218285	0.145804	0.160171	0.338357	0.0255457	0.0192241	0.0256696	0.30667	0.221415	0.350849	0.0236151	0.022437	0.021658	0.188026	0.242972	0.273787	0.0219988	0.0264987	0.0291243	-0.437805	0.48033	0.752008	unchanged	0.0101479	0.982147	0.00206274	unchanged	-0.308425	0.542371	0.590668	unchanged	-0.0482223	0.799607	0.263941	unchanged	-0.105235	0.492951	0.737212	unchanged	0.0918553	0.61225	0.39385	unchanged
meta_6130	Linustatin	0.0594742	0.118015	0.0703137	0.0470343	0.0247931	0.0376591	0.0971449	0.0518729	0.092644	0.0302245	0.0265138	0.0369572	0.0887029	0.0803883	0.113851	0.0441193	0.0376876	0.0381565	0.128728	0.13057	0.145294	0.0338285	0.0316587	0.0490692	-0.0362028	0.933658	0.0156675	unchanged	0.191315	0.607824	0.421388	unchanged	0.707275	0.0907919	1.45907	unchanged	-0.224702	0.516587	0.710579	unchanged	0.131841	0.649537	0.497735	unchanged	0.0653051	0.85165	0.0840252	unchanged
meta_6132		0.12425	0.279331	0.130029	0.0907443	0.0770275	0.078396	0.0791819	0.0913328	0.266174	0.0697951	0.0407014	0.0503715	0.159656	0.104042	0.117464	0.0450308	0.0624949	0.0438932	0.188884	0.120291	0.208735	0.0498968	0.0632219	0.0595991	-0.289182	0.703767	0.433508	unchanged	-0.485383	0.426435	0.701703	unchanged	-0.0430847	0.933035	0.102697	unchanged	-0.613764	0.0601384	1.72866	unchanged	-0.701097	0.0160262	1.78333	down	-0.511225	0.014543	1.83616	down
meta_6139		0.259198	0.36092	0.261421	0.0964525	0.0494981	0.0786708	0.5902	0.46514	0.0750557	0.0407121	0.0387214	0.0654648	0.269535	0.222002	0.341261	0.0590925	0.0683832	0.0609855	0.191264	0.330647	0.0784515	0.0584121	0.0815043	0.0608529	0.358731	0.649392	0.584086	unchanged	-0.0820588	0.753191	0.302399	unchanged	-0.554191	0.332477	0.903736	unchanged	-0.632455	0.188767	1.29943	unchanged	-0.253227	0.47313	0.773346	unchanged	-0.161957	0.643224	0.650392	unchanged
meta_6154		0.190402	0.208476	0.174018	0.211747	0.125313	0.221832	0.123116	0.173452	0.154972	0.180966	0.12212	0.163741	0.155946	0.1426	0.0723888	0.187431	0.214942	0.121011	0.106481	0.135856	0.146482	0.210102	0.202844	0.151791	-0.343419	0.0940921	1.65129	unchanged	-0.627105	0.107796	1.23337	unchanged	-0.559174	0.0180112	1.60041	down	-0.259684	0.444914	0.845803	unchanged	-0.0947019	0.789363	0.290733	unchanged	0.0150119	0.959641	0.0408409	unchanged
meta_6166		0.194434	0.249981	0.140538	0.0898257	0.0571716	0.0302802	0.126347	0.183727	0.242779	0.0746188	0.0862735	0.0938031	0.119603	0.136835	0.0916583	0.126082	0.0906935	0.0778685	0.129384	0.111565	0.126452	0.0511485	0.104434	0.0571139	-0.0814249	0.828	0.30699	unchanged	-0.748834	0.115022	1.22373	unchanged	-0.670964	0.144877	1.36584	unchanged	0.522764	0.269448	1.218	unchanged	0.732964	0.158638	1.28418	unchanged	0.262785	0.649797	0.355599	unchanged
meta_6177		0.0592384	0.0937832	0.0678741	0.0102417	0.00589653	0.00707039	0.0850625	0.0574636	0.0855452	0.00840694	0.00842941	0.0108921	0.0757444	0.0724475	0.117836	0.00575296	0.00955448	0.0126646	0.134187	0.11066	0.140458	0.0125599	0.0120743	0.010919	0.0461193	0.872048	0.258624	unchanged	0.268211	0.453239	0.59632	unchanged	0.802636	0.0170403	1.59895	up	0.256707	0.391832	0.930549	unchanged	0.269325	0.547289	0.635808	unchanged	0.615321	0.0723149	1.55975	unchanged
meta_6178		0.598104	0.708025	0.574503	0.0112063	0.00979552	0.00659743	0.747563	0.548536	0.623522	0.00634685	0.00809267	0.0121096	0.587798	0.519435	0.675071	0.00672014	0.0076532	0.00659356	0.527224	0.782253	0.584688	0.0140749	0.0132661	0.0108787	0.0296039	0.864844	0.287579	unchanged	-0.0774743	0.619775	0.454526	unchanged	0.0103439	0.96208	0.0646885	unchanged	-0.0559647	0.880788	0.102035	unchanged	-0.396517	0.242766	1.22121	unchanged	0.469684	0.108799	1.41915	unchanged
meta_6181	20-hydroxy LTB4	0.178136	0.191293	0.187533	0.289074	0.237963	0.304347	0.176648	0.0255334	0.168397	0.19032	0.108196	0.0685274	0.158663	0.157397	0.238953	0.154426	0.207543	0.0687522	0.0244502	0.213138	0.274617	0.142192	0.187372	0.151789	-0.587801	0.332678	1.04957	unchanged	-0.00505547	0.983078	0.0597113	unchanged	-0.120855	0.861294	0.145307	unchanged	-1.17957	0.0302432	1.85716	down	-0.948762	0.0613983	1.63876	unchanged	-0.788418	0.011717	1.86429	down
meta_6209		0.20096	0.201454	0.181299	0.0249905	0.0170807	0.0156013	0.176784	0.14042	0.180143	0.0622061	0.0691193	0.0853188	0.262312	0.195016	0.484533	0.122722	0.0405599	0.087249	0.268587	0.367124	0.951988	0.459276	0.0320628	0.0539395	-0.23101	0.137979	1.4599	unchanged	0.690253	0.305324	0.880685	unchanged	1.4436	0.25711	1.12128	unchanged	1.90937	0.00799813	2.00666	up	2.11903	0.111912	1.58266	unchanged	3.24104	0.362503	1.06803	unchanged
meta_6212		0.0546686	0.0650343	0.0474695	0.0462732	0.0357354	0.0447878	0.0332238	0.0539903	0.040998	0.0407551	0.0368618	0.0198428	0.050936	0.0423927	0.0368415	0.0452584	0.0465472	0.0298454	0.0851478	0.0522906	0.0651217	0.034439	0.0530474	0.0470813	-0.382804	0.178354	1.40373	unchanged	-0.360937	0.135721	1.10716	unchanged	0.277013	0.354692	0.824019	unchanged	-0.379636	0.268832	1.22352	unchanged	-0.0597655	0.801363	0.283966	unchanged	0.0858191	0.710582	0.235576	unchanged
meta_6215		2.73137	2.52646	2.57236	0.0349267	0.0173485	0.0154912	2.16316	1.43856	2.55969	0.0230979	0.0222039	0.022055	1.83907	1.63898	2.03551	0.0184705	0.0172262	0.0160607	1.34811	2.82352	1.82697	0.0222159	0.0179393	0.0201185	-0.345785	0.229459	1.31939	unchanged	-0.506063	0.00887116	1.55206	down	-0.384419	0.294304	1.0021	unchanged	-0.00874568	0.984424	0.0338617	unchanged	-0.388804	0.480089	0.771008	unchanged	-0.16904	0.728135	0.473358	unchanged
meta_6216		0.244388	0.211226	0.248094	0.0325015	0.0233756	0.0204517	0.21455	0.154289	0.216502	0.0679688	0.0752647	0.0948848	0.144856	0.137042	0.612206	0.103969	0.0493927	0.0942867	0.112305	0.190743	0.13963	0.428644	0.0410747	0.0649674	-0.265699	0.186956	1.30608	unchanged	0.345464	0.725658	0.281842	unchanged	-0.668724	0.0439107	1.52942	down	1.64138	0.0108869	1.98407	up	1.698	0.0708026	1.69245	unchanged	2.8084	0.347267	1.09674	unchanged
meta_6239		0.236045	0.233017	0.186705	0.263105	0.196178	0.1952	0.231768	0.224611	0.238489	0.208019	0.189593	0.203773	0.171869	0.173814	0.168469	0.221432	0.181054	0.164518	0.217506	0.204837	0.230571	0.242871	0.26187	0.214034	0.0835558	0.503335	0.743452	unchanged	-0.350992	0.0965074	1.34745	unchanged	-0.0062895	0.960524	0.0744224	unchanged	-0.122067	0.516819	0.745012	unchanged	-0.206999	0.362493	0.905959	unchanged	0.135186	0.471275	0.625243	unchanged
meta_6240		0.193005	0.148891	0.11875	0.0738947	0.0782858	0.0744543	0.147881	0.16843	0.152652	0.069904	0.0527305	0.0587583	0.103091	0.0959627	0.103754	0.0464036	0.053914	0.0476807	0.126112	0.155626	0.145373	0.0641108	0.0745432	0.0592725	0.0258176	0.911515	0.0437507	unchanged	-0.605258	0.132998	1.25993	unchanged	-0.109048	0.667583	0.424898	unchanged	-0.321252	0.0864606	1.70859	unchanged	-0.614789	0.0016314	1.92688	down	-0.195404	0.159026	1.4074	unchanged
meta_6247		0.315554	0.413154	0.62469	0.0256764	0.0164042	0.015276	0.407361	0.360201	0.39017	0.0267895	0.0137617	0.0209715	0.273733	0.444065	0.993131	0.0163056	0.0190773	0.0245958	0.477333	0.441203	0.865841	0.0237452	0.0226724	0.0218063	-0.225285	0.550124	0.636752	unchanged	0.338194	0.65133	0.367597	unchanged	0.398835	0.43631	0.7403	unchanged	0.101157	0.795426	0.272651	unchanged	0.0644903	0.842382	0.223425	unchanged	0.250316	0.386389	0.843101	unchanged
meta_6251	Ramipril	0.144133	0.129537	0.104708	0.098404	0.0816883	0.0668814	0.0897795	0.0851613	0.108782	0.128685	0.0980787	0.139441	0.109333	0.074908	0.0763264	0.106328	0.170586	0.105498	0.188104	0.0828532	0.128467	0.142308	0.106362	0.137392	-0.415344	0.0933943	1.63104	unchanged	-0.538171	0.0711996	1.25517	unchanged	0.0780975	0.845463	0.152021	unchanged	0.568292	0.0664259	1.6559	unchanged	0.63077	0.159745	1.3452	unchanged	0.644473	0.034853	1.67433	up
meta_6278		0.488398	0.880548	0.60543	0.175767	0.123016	0.121183	0.522329	0.343913	0.679715	0.227929	0.128406	0.217252	0.962811	0.842393	1.30091	0.162707	0.126028	0.22374	0.825703	0.934018	1.00445	0.284358	0.230499	0.170352	-0.352896	0.400523	0.853845	unchanged	0.653714	0.105816	1.15385	unchanged	0.485451	0.138076	1.29684	unchanged	0.449737	0.248304	1.20064	unchanged	0.287209	0.420328	0.842803	unchanged	0.706274	0.0970266	1.4895	unchanged
meta_6280		0.619422	0.794259	0.73166	0.0548891	0.0353244	0.0377145	0.856006	0.685089	0.664705	0.038587	0.0322484	0.0380961	0.614278	0.564933	0.646379	0.0302866	0.0375292	0.0377558	0.449559	0.705242	0.581026	0.0386346	0.0516949	0.0420972	0.0400951	0.812351	0.377785	unchanged	-0.232844	0.160834	1.12921	unchanged	-0.305584	0.211678	1.06526	unchanged	-0.23191	0.416029	0.91201	unchanged	-0.27711	0.353554	0.956156	unchanged	0.0498629	0.848906	0.0398711	unchanged
meta_6281		0.6935	0.894364	0.685149	0.0312914	0.0258816	0.0244478	0.731612	0.625104	0.626538	0.027091	0.0190179	0.0251822	0.530182	0.483608	0.626857	0.021679	0.0262111	0.0258507	0.439488	0.751147	0.531697	0.0260255	0.0321467	0.0289765	-0.196736	0.298445	1.06737	unchanged	-0.470341	0.0707193	1.3096	unchanged	-0.400242	0.19165	1.10984	unchanged	-0.195217	0.344592	0.974622	unchanged	-0.146474	0.366078	0.899387	unchanged	0.0945424	0.537966	0.48894	unchanged
meta_6282		0.311942	0.0791384	0.696004	0.00715724	0.00726154	0.0043034	0.931	1.03634	0.615349	0.00765419	0.00614447	0.0076195	0.144634	0.138273	0.179931	0.0077729	0.00726286	0.00507681	0.248063	0.287764	0.19835	0.0141054	0.0101249	0.00915035	1.24841	0.0936055	1.59331	unchanged	-1.23189	0.366735	0.808311	unchanged	-0.566263	0.581436	0.531005	unchanged	0.194087	0.470152	0.813516	unchanged	0.10335	0.734854	0.331332	unchanged	0.834264	0.0634443	1.62282	unchanged
meta_6284		1.12987	1.32475	0.823191	0.69564	0.421799	0.747165	0.398377	0.61718	0.555996	0.541424	0.315791	0.743914	0.741096	0.625587	0.405156	0.733029	0.68474	0.402448	0.307615	0.700016	0.674256	0.753153	0.663136	0.543071	-1.06054	0.0431018	1.87107	down	-0.887485	0.0541072	1.3238	unchanged	-0.962651	0.0523942	1.45261	unchanged	-0.21978	0.612593	0.52523	unchanged	-0.0347584	0.923271	0.111943	unchanged	0.0715137	0.804718	0.186096	unchanged
meta_6312		0.0513193	0.0550643	0.0473761	0.00362652	0.00329688	0.00113816	0.0748888	0.0542359	0.0380882	0.00325171	0.00240702	0.00523477	0.0473099	0.0392469	0.0684371	0.00198021	0.0022249	0.00245576	0.0424196	0.0683097	0.0519295	0.00531226	0.00499917	0.00394353	0.12101	0.717315	0.501212	unchanged	0.0115345	0.967198	0.00435273	unchanged	0.0811717	0.738012	0.357481	unchanged	0.434334	0.456275	0.841205	unchanged	-0.275349	0.612301	0.555936	unchanged	0.822331	0.100251	1.49217	unchanged
meta_6319		0.916345	2.4514	0.53763	0.114205	0.0901561	0.0719912	1.3212	0.487972	2.87028	0.083062	0.079585	0.0858692	1.10777	0.699001	1.03824	0.101067	0.0900675	0.0900368	0.850132	0.783914	1.77073	0.111989	0.0919892	0.0926341	0.26088	0.79141	0.311277	unchanged	-0.457027	0.610187	0.471236	unchanged	-0.197903	0.817948	0.235381	unchanged	-0.15317	0.528237	0.71695	unchanged	0.0249399	0.909793	0.122749	unchanged	0.102067	0.659162	0.439118	unchanged
meta_6335		0.153392	0.180919	0.145422	0.21839	0.164986	0.18057	0.156233	0.159194	0.160848	0.183453	0.146663	0.164244	0.116647	0.121942	0.115203	0.176742	0.162136	0.183547	0.142971	0.134839	0.154878	0.193215	0.177256	0.165229	-0.010441	0.924709	0.118128	unchanged	-0.439331	0.0552078	1.44269	unchanged	-0.148903	0.287665	0.98693	unchanged	-0.189995	0.299921	1.09271	unchanged	-0.110333	0.484538	0.721695	unchanged	-0.0741343	0.633843	0.593673	unchanged
meta_6339		0.38613	0.183457	0.329597	0.0263038	0.0266336	0.0202877	0.315405	0.426869	0.470203	0.0225015	0.00894471	0.0152948	0.178735	0.172264	0.25629	0.017991	0.0200923	0.0216294	0.407693	0.320802	0.30597	0.0224102	0.0165042	0.014281	0.43127	0.245849	1.12548	unchanged	-0.566232	0.244881	0.974152	unchanged	0.202198	0.555406	0.556861	unchanged	-0.64765	0.139147	1.46228	unchanged	-0.294301	0.147733	1.36675	unchanged	-0.461037	0.105805	1.37159	unchanged
meta_6342		0.132622	0.174522	0.125595	0.759406	0.400241	0.406309	0.164464	0.154822	0.154607	1.46927	0.352838	1.04317	0.11926	0.124208	0.103352	0.447849	0.447589	0.686849	0.11645	0.123424	0.149357	0.527625	0.552753	0.578284	0.131058	0.465643	0.877724	unchanged	-0.319311	0.192938	1.05833	unchanged	-0.152871	0.478112	0.668664	unchanged	0.871629	0.314448	1.09022	unchanged	0.0149677	0.971704	0.0562212	unchanged	0.0829754	0.819674	0.120872	unchanged
meta_6346		3.98442	5.62163	4.08672	0.2681	0.201134	0.194131	6.2019	4.94775	4.55891	0.200825	0.113387	0.19519	4.65268	3.74111	4.98767	0.163861	0.186368	0.187148	3.83659	5.77748	4.61597	0.183303	0.2514	0.224804	0.198136	0.406906	0.961001	unchanged	-0.0331789	0.881259	0.153635	unchanged	0.0555246	0.828316	0.222204	unchanged	-0.380998	0.237733	1.17304	unchanged	-0.303868	0.210321	1.26544	unchanged	-0.00841512	0.968749	0.194566	unchanged
meta_6350		0.280918	0.264026	0.153938	0.0925861	0.0651951	0.104054	0.184097	0.22595	0.169642	0.0672094	0.0646932	0.0314423	0.180819	0.138571	0.245361	0.117992	0.0964891	0.0580656	0.173869	0.313944	0.191425	0.0795262	0.06966	0.0466644	-0.269772	0.432799	0.942793	unchanged	-0.307435	0.428638	0.686506	unchanged	-0.0411326	0.917555	0.0947344	unchanged	-0.680735	0.114278	1.51684	unchanged	0.0578485	0.874329	0.154123	unchanged	-0.418904	0.220573	1.19882	unchanged
meta_6369		0.780276	0.438059	0.562006	0.0924794	0.0618779	0.0570677	0.526553	0.550727	0.573951	0.0766832	0.0743522	0.0947998	0.278603	0.486146	0.230851	0.0317185	0.0530518	0.0425143	0.257547	0.352334	0.308653	0.132124	0.08383	0.077908	-0.108611	0.710088	0.500517	unchanged	-0.838515	0.112631	1.15272	unchanged	-0.954749	0.0938375	1.45465	unchanged	0.217546	0.433274	0.869574	unchanged	-0.732089	0.110371	1.45789	unchanged	0.474991	0.26103	1.10313	unchanged
meta_6374	Xanthylic acid (XMP)	0.0694054	0.0438757	0.090174	0.0182555	0.0144435	0.0116511	0.0473926	0.0578044	0.0613808	0.0116716	0.0125199	0.0128086	0.044728	0.0435625	0.043454	0.0123202	0.0111137	0.0126184	0.0524141	0.0613586	0.0580473	0.0106752	0.0190419	0.0167854	-0.288514	0.460087	0.863336	unchanged	-0.626966	0.216035	1.07659	unchanged	-0.243812	0.515358	0.622462	unchanged	-0.261407	0.328232	1.09123	unchanged	-0.298848	0.283101	1.12251	unchanged	0.0683714	0.831607	0.0960577	unchanged
meta_6375		0.0836539	0.0888353	0.0805689	0.112883	0.0830163	0.0859334	0.0750448	0.0949046	0.086428	0.0887106	0.0672347	0.089886	0.0824822	0.0709743	0.0832149	0.0820362	0.0910893	0.0830304	0.0834203	0.101551	0.110623	0.0776662	0.0860412	0.0820751	0.0188005	0.871761	0.0820073	unchanged	-0.0965827	0.316922	0.848829	unchanged	0.224151	0.212241	1.18205	unchanged	-0.197168	0.378024	0.916439	unchanged	-0.137814	0.46731	0.778643	unchanged	-0.197455	0.332949	1.15239	unchanged
meta_6376		0.163244	0.241748	0.163833	0.0260804	0.0383742	0.0421703	0.132992	0.135462	0.197663	0.0336653	0.024521	0.0346494	0.12475	0.181906	0.128052	0.0199287	0.021973	0.0249672	0.151451	0.12165	0.182281	0.0317685	0.022633	0.0358288	-0.287293	0.367797	0.961067	unchanged	-0.387939	0.241938	0.924271	unchanged	-0.320906	0.3036	0.94227	unchanged	-0.199795	0.480644	0.738654	unchanged	-0.673137	0.101788	1.5561	unchanged	-0.240862	0.432006	0.679775	unchanged
meta_6377		1.70737	1.56079	1.31094	2.06544	1.52096	1.53808	1.39621	1.59732	1.44753	2.02	1.26619	1.77202	1.07573	1.125	1.2077	1.35837	1.40245	1.68322	1.29897	1.42184	1.58052	1.66949	1.85967	1.72231	-0.0441603	0.74764	0.460906	unchanged	-0.425956	0.0656536	1.38851	unchanged	-0.0902792	0.552521	0.563608	unchanged	-0.0187822	0.942058	0.0860407	unchanged	-0.205536	0.346585	0.933253	unchanged	0.0353118	0.83921	0.0723185	unchanged
meta_6378		0.0366799	0.0466471	0.0309944	0.0549046	0.0401058	0.0395596	0.0403358	0.0382235	0.0911812	0.0840533	0.0417991	0.0648866	0.037289	0.0295123	0.0448671	0.0403112	0.0556475	0.0492757	0.0725826	0.0853948	0.0464774	0.0683123	0.0582429	0.0530566	0.570235	0.399128	0.948212	unchanged	-0.0338744	0.896299	0.144702	unchanged	0.838686	0.105088	1.38722	unchanged	0.503243	0.262248	1.18516	unchanged	0.110027	0.624803	0.498186	unchanged	0.416525	0.0904824	1.4309	unchanged
meta_6382		0.0995772	0.0954112	0.102848	0.0159748	0.0177686	0.00811193	0.0812473	0.0779701	0.122838	0.0262357	0.0120604	0.0149843	0.0742481	0.0633559	0.066563	0.00985182	0.00985313	0.00868458	0.0812083	0.0826361	0.0978268	0.018294	0.0172763	0.0125853	-0.078541	0.751822	0.38944	unchanged	-0.544771	0.00228312	1.57678	down	-0.186766	0.138736	1.28995	unchanged	0.348195	0.512513	0.690203	unchanged	-0.560052	0.268241	1.18589	unchanged	0.202294	0.582351	0.61053	unchanged
meta_6384		0.246722	0.482365	0.245107	0.0761771	0.05905	0.0621071	0.315586	0.234351	0.331056	0.11181	0.0431234	0.0769929	0.257298	0.287484	0.411209	0.0862689	0.0433405	0.0551527	0.289717	0.478648	0.32322	0.059418	0.0682306	0.068098	-0.145081	0.740811	0.340983	unchanged	-0.0272144	0.951144	0.0787407	unchanged	0.164141	0.711694	0.358011	unchanged	0.233027	0.624477	0.542962	unchanged	-0.0949721	0.784256	0.285778	unchanged	-0.0116544	0.935357	0.248792	unchanged
meta_6391		0.633379	0.542028	0.459237	0.436299	0.158305	0.242516	0.568521	0.513572	0.633692	0.219403	0.184375	0.214174	0.47874	0.409314	0.283611	0.29589	0.325577	0.283412	0.530452	0.16924	0.597193	0.269702	0.172494	0.182025	0.0698933	0.683641	0.422593	unchanged	-0.480416	0.113571	1.14191	unchanged	-0.333926	0.495038	0.687549	unchanged	-0.437938	0.468971	0.84692	unchanged	0.112291	0.810585	0.26581	unchanged	-0.42338	0.487898	0.825487	unchanged
meta_6393		0.753945	1.1277	0.677044	0.364033	0.152522	0.394693	0.62531	0.546906	0.44924	0.383037	0.724612	0.367797	0.386456	0.349072	2.32482	0.234916	0.272678	0.29156	0.544572	2.16797	0.597729	0.203048	0.153002	0.713842	-0.658113	0.142438	1.50803	unchanged	0.258293	0.823732	0.16133	unchanged	0.371545	0.688825	0.419422	unchanged	0.695235	0.258445	1.12449	unchanged	-0.189371	0.675242	0.446002	unchanged	0.231549	0.805344	0.214245	unchanged
meta_6406		0.162094	0.151617	0.132819	0.20599	0.0945854	0.186186	0.100327	0.128162	0.117201	0.141701	0.103993	0.135554	0.112731	0.100382	0.0692471	0.153531	0.176114	0.0874768	0.086941	0.114362	0.110317	0.160128	0.149294	0.142154	-0.369277	0.0464604	1.79484	down	-0.661219	0.030642	1.4014	down	-0.518966	0.0205309	1.58029	down	-0.352486	0.417454	0.921531	unchanged	-0.222748	0.622847	0.517523	unchanged	-0.108248	0.766335	0.452554	unchanged
meta_6417		1.44199	1.47238	1.78113	0.0599802	0.0453628	0.0426213	0.749885	0.898627	0.981227	0.0615608	0.0450915	0.0551087	1.26831	1.60469	1.49531	0.0459394	0.0466765	0.045471	0.804001	1.7617	1.4496	0.0580053	0.056483	0.0535111	-0.836359	0.00932293	1.98025	down	-0.104202	0.499102	0.562102	unchanged	-0.225773	0.515469	0.592671	unchanged	0.128614	0.558707	0.620884	unchanged	-0.0996726	0.60359	0.57144	unchanged	0.183207	0.340406	0.92725	unchanged
meta_6430		0.345003	0.287217	0.319033	0.216313	0.0925344	0.146542	0.241249	0.12249	0.122541	0.211602	0.207361	0.251724	0.142595	0.188424	0.187173	0.205111	0.261414	0.147091	0.16399	0.204111	0.222654	0.222144	0.314544	0.225827	-0.968041	0.0435956	1.80516	down	-0.876342	0.00314567	1.55499	down	-0.687269	0.00754576	1.66156	down	0.558537	0.172983	1.41283	unchanged	0.430235	0.340215	0.920839	unchanged	0.743663	0.0962025	1.33423	unchanged
meta_6451		0.248589	0.303202	0.303979	0.0299781	0.0229847	0.0158081	0.409814	0.242002	0.350218	0.0603969	0.0171355	0.0269998	0.265461	0.299311	0.347233	0.0125361	0.0175899	0.0300717	0.237468	0.503191	0.304473	0.0274075	0.0681944	0.0231267	0.227636	0.431868	0.997358	unchanged	0.0918183	0.567752	0.460589	unchanged	0.28839	0.514572	0.677403	unchanged	0.604077	0.46326	0.795471	unchanged	-0.192091	0.689625	0.39683	unchanged	0.787797	0.366812	0.875056	unchanged
meta_6455		0.0750378	0.0775934	0.0820778	0.00954415	0.00526807	0.00644715	0.127413	0.0793421	0.102184	0.0113131	0.00823451	0.00984793	0.0724574	0.0820628	0.0817611	0.00660684	0.00811645	0.00828344	0.0797195	0.119191	0.111907	0.0164038	0.0118912	0.0096272	0.396446	0.214633	1.48302	unchanged	0.00963228	0.897038	0.105132	unchanged	0.405192	0.168274	1.31925	unchanged	0.4675	0.164485	1.34289	unchanged	0.113957	0.704943	0.412068	unchanged	0.834945	0.0900956	1.483	unchanged
meta_6457		0.239126	0.282934	0.271772	0.00927413	0.00756781	0.00700734	0.233856	0.172856	0.297179	0.00776457	0.0072719	0.00896335	0.225809	0.207402	0.25631	0.00657451	0.00647681	0.00798118	0.257623	0.336365	0.264229	0.0105309	0.0108997	0.00856948	-0.173483	0.499666	0.723959	unchanged	-0.203239	0.147946	1.10766	unchanged	0.112508	0.505082	0.659733	unchanged	0.00907817	0.955819	0.0968476	unchanged	-0.181325	0.330966	0.944106	unchanged	0.331021	0.108317	1.35662	unchanged
meta_6468		0.34158	0.569101	0.365134	0.0350625	0.0215969	0.0261678	0.477417	0.361644	0.376765	0.0321888	0.018011	0.0280334	0.362375	0.278519	0.475219	0.0269204	0.0229621	0.0229479	0.310177	0.517097	0.361825	0.0305259	0.0368473	0.0432677	-0.0694832	0.820878	0.188362	unchanged	-0.192936	0.595471	0.479594	unchanged	-0.10155	0.77712	0.259254	unchanged	-0.0823227	0.803995	0.28146	unchanged	-0.185562	0.494442	0.722939	unchanged	0.417709	0.161499	1.16678	unchanged
meta_6477		0.167982	0.195587	0.160155	0.0524192	0.0356207	0.0333573	0.165233	0.117478	0.168831	0.0576175	0.0526177	0.0546942	0.154895	0.160396	0.209962	0.0393331	0.0507437	0.0332596	0.165291	0.17711	0.193914	0.0630454	0.045116	0.0706813	-0.213948	0.299847	1.03994	unchanged	0.00420569	0.981627	0.0175147	unchanged	0.0342756	0.773645	0.27471	unchanged	0.442114	0.130375	1.56471	unchanged	0.0228649	0.93881	0.0633632	unchanged	0.558957	0.122488	1.36159	unchanged
meta_6481		0.124805	0.111246	0.105983	0.0208213	0.0135181	0.0118916	0.125903	0.122134	0.147983	0.0140336	0.0119071	0.0179664	0.171157	0.0887532	0.142918	0.00991511	0.0108962	0.0119668	0.0810404	0.154406	0.123688	0.0193344	0.0172768	0.0179069	0.211435	0.149428	1.39275	unchanged	0.236027	0.492705	0.601689	unchanged	0.0703857	0.817126	0.261077	unchanged	-0.0744067	0.826205	0.213942	unchanged	-0.496129	0.240984	1.21923	unchanged	0.237874	0.421563	0.788046	unchanged
meta_6483		3.27003	5.32492	3.15936	0.120637	0.109056	0.0794697	5.55754	4.42897	3.3642	0.114812	0.0532284	0.0863437	4.22172	3.18902	4.75781	0.0596324	0.0655688	0.0626589	2.75233	4.17266	3.78392	0.144671	0.156422	0.116124	0.183729	0.604481	0.631626	unchanged	0.049969	0.87879	0.108691	unchanged	-0.134377	0.697841	0.367703	unchanged	-0.281361	0.451257	0.8055	unchanged	-0.718707	0.0781741	1.67615	unchanged	0.432431	0.103372	1.39474	unchanged
meta_6484		0.0218479	0.0226039	0.016399	0.010412	0.00805921	0.00755761	0.0320453	0.0233442	0.0177487	0.0717836	0.0374129	0.070995	0.0490552	0.0430624	0.106701	0.022192	0.0136979	0.0177917	0.0594978	0.0768244	0.176185	0.159634	0.0141543	0.0286176	0.265351	0.441762	0.914944	unchanged	1.7081	0.150362	1.18961	unchanged	2.36054	0.147002	1.36775	unchanged	2.79135	0.0445622	1.89916	up	1.04431	0.0509455	1.71475	unchanged	2.95907	0.331662	1.12907	unchanged
meta_6486		0.104165	0.219199	0.150693	0.0107395	0.00829643	0.00610102	0.0905246	0.071052	0.146668	0.00833422	0.00849324	0.0113295	0.11374	0.106924	0.194247	0.00578722	0.00738149	0.00711341	0.159275	0.161482	0.135174	0.015276	0.0137399	0.0101662	-0.620982	0.251848	1.16193	unchanged	-0.192254	0.675362	0.386605	unchanged	-0.056244	0.875315	0.16357	unchanged	0.163683	0.578962	0.644451	unchanged	-0.309601	0.352792	0.968868	unchanged	0.640387	0.0824541	1.47153	unchanged
meta_6487		2.52843	2.1124	2.11381	0.381924	0.196996	0.204656	1.83889	1.51844	1.62848	0.204709	0.306818	0.33064	1.49475	1.59497	1.23459	0.164998	0.173537	0.0880061	1.87594	1.78861	1.70228	0.621741	0.357133	0.209418	-0.438051	0.0300222	1.82839	down	-0.64341	0.0113547	1.48357	down	-0.331811	0.065365	1.52821	unchanged	0.104033	0.801037	0.299039	unchanged	-0.877388	0.177543	1.31701	unchanged	0.600744	0.39223	0.882837	unchanged
meta_6490		0.142187	0.0730244	0.129343	0.0853245	0.118323	0.0461471	0.101651	0.212071	0.115388	0.0460363	0.0688845	0.0757436	0.0614706	0.0587424	0.0610596	0.0560752	0.0553888	0.0546094	0.10907	0.0801709	0.0777169	0.0901294	0.0733065	0.0884293	0.316617	0.534276	0.602547	unchanged	-0.926571	0.124252	1.27938	unchanged	-0.368118	0.35517	0.872171	unchanged	-0.389705	0.45533	0.77891	unchanged	-0.58892	0.312781	1.09809	unchanged	0.0119114	0.977036	0.123049	unchanged
meta_6509		0.408678	0.227922	0.389821	0.0304344	0.0454508	0.0178363	0.454039	0.488735	0.485291	0.0211328	0.0209156	0.0332703	0.225096	0.207085	0.308986	0.0200318	0.0202971	0.0151234	0.458434	0.461487	0.367549	0.0379028	0.0425717	0.0365445	0.476439	0.140248	1.56019	unchanged	-0.469754	0.239137	0.968578	unchanged	0.326916	0.272007	1.00514	unchanged	-0.315371	0.543263	0.61451	unchanged	-0.757133	0.248323	1.22005	unchanged	0.320291	0.434781	0.901285	unchanged
meta_6511		0.367983	0.92175	0.367813	0.036999	0.0231373	0.0177535	0.311276	0.225669	0.638083	0.0514199	0.0524031	0.0774824	0.41278	0.502051	0.625417	0.0492562	0.0339536	0.0400204	0.611652	0.657725	0.866149	0.154733	0.110807	0.0979115	-0.496353	0.51623	0.701803	unchanged	-0.105886	0.856326	0.178985	unchanged	0.365544	0.490837	0.657973	unchanged	1.21892	0.0348313	1.80475	up	0.66185	0.109969	1.42073	unchanged	2.22226	0.0221643	1.84769	up
meta_6512		0.0748969	0.120168	0.091589	0.0521897	0.0367364	0.0420306	0.090668	0.0758523	0.106939	0.0648027	0.0280898	0.0387343	0.124619	0.12279	0.167477	0.0237462	0.0408941	0.0355201	0.172476	0.143414	0.215816	0.0445502	0.0421585	0.0539574	-0.0679857	0.798491	0.238583	unchanged	0.533402	0.0964476	1.17404	unchanged	0.891317	0.0390278	1.53385	up	0.00736342	0.986233	0.0148382	unchanged	-0.386777	0.206332	1.18341	unchanged	0.103186	0.607439	0.424643	unchanged
meta_6518		1.3413	1.43869	1.10488	0.0547829	0.0379999	0.0421436	1.34194	1.3057	1.09258	0.0695242	0.0282425	0.0367272	1.09461	0.792413	0.971895	0.0363571	0.0412302	0.0365595	0.573025	1.13107	0.813279	0.048902	0.0479235	0.0458673	-0.0547456	0.722435	0.394551	unchanged	-0.442402	0.0619845	1.29438	unchanged	-0.625952	0.0872355	1.3733	unchanged	-0.00463157	0.992273	0.0498391	unchanged	-0.241282	0.3021	1.07591	unchanged	0.080739	0.661074	0.354124	unchanged
meta_6519		0.0749682	0.102104	0.0814557	0.044649	0.0582374	0.0616205	0.0321501	0.059994	0.0615187	0.047561	0.0245212	0.0625692	0.0486706	0.0746129	0.0592781	0.0607317	0.110435	0.0699214	0.0269472	0.0697163	0.0659391	0.0693219	0.0625727	0.0411838	-0.750552	0.0511099	1.74724	unchanged	-0.501937	0.0854923	1.21959	unchanged	-0.66897	0.130794	1.25653	unchanged	-0.288919	0.478138	0.735309	unchanged	0.551411	0.231032	1.20082	unchanged	0.0732783	0.790858	0.362067	unchanged
meta_6533		0.379915	0.454787	0.362737	0.0435755	0.0342058	0.0347064	0.571209	0.528754	0.365394	0.0370963	0.0248325	0.0304196	0.398734	0.344499	0.479139	0.0269421	0.028965	0.0258772	0.313508	0.421018	0.42364	0.0310367	0.0324882	0.0335169	0.291299	0.291536	1.18571	unchanged	0.0297288	0.872401	0.103381	unchanged	-0.0481123	0.790827	0.237094	unchanged	-0.28461	0.225675	1.22202	unchanged	-0.459873	0.0678872	1.66963	unchanged	-0.213091	0.228877	1.35326	unchanged
meta_6534		0.146062	0.215528	0.160369	0.039282	0.0273475	0.0296396	0.223469	0.182075	0.160101	0.0332608	0.0198105	0.0278295	0.204539	0.180061	0.19599	0.0293011	0.02768	0.0264869	0.151641	0.210229	0.188016	0.0300691	0.0346421	0.0333992	0.115962	0.632912	0.606577	unchanged	0.153586	0.459168	0.643385	unchanged	0.0751973	0.750166	0.317963	unchanged	-0.250918	0.392817	0.90473	unchanged	-0.205851	0.363557	0.969097	unchanged	0.0273335	0.88666	0.00799101	unchanged
meta_6552		0.18341	0.120153	0.218354	0.131687	0.0716545	0.0977985	0.226137	0.197279	0.0978633	0.201275	0.0693554	0.145326	0.11667	0.154156	0.166494	0.0895535	0.0873392	0.154587	0.137251	0.087933	0.176004	0.196988	0.0986656	0.0794888	-0.00176391	0.996718	0.0359801	unchanged	-0.255132	0.448033	0.652634	unchanged	-0.379542	0.354689	0.82807	unchanged	0.465999	0.433773	0.843559	unchanged	0.138486	0.73788	0.373861	unchanged	0.317006	0.585845	0.58584	unchanged
meta_6559		0.471289	0.38369	1.41389	0.193178	0.124646	0.150603	0.894467	0.670451	1.38542	0.162458	0.198938	0.0160557	0.321414	0.409764	0.869281	0.312683	0.483002	0.2141	0.543032	1.01222	0.608145	0.56723	0.42355	0.18968	0.378904	0.598039	0.624767	unchanged	-0.503491	0.590529	0.478107	unchanged	-0.0686761	0.929037	0.0534317	unchanged	-0.311534	0.650941	0.580383	unchanged	1.10815	0.14123	1.4417	unchanged	1.33345	0.159876	1.44073	unchanged
meta_6585		0.0284528	0.0310834	0.0245047	0.0402171	0.0283739	0.0323166	0.0288082	0.0275819	0.0275776	0.0320038	0.0178503	0.0271671	0.028129	0.0217157	0.0246263	0.0320761	0.0295482	0.0206367	0.0258545	0.0356417	0.0223355	0.0260629	0.0273902	0.0329769	-0.00125736	0.991089	0.0114838	unchanged	-0.174414	0.297161	0.843364	unchanged	-0.00359446	0.988436	0.00855425	unchanged	-0.389708	0.217837	1.23279	unchanged	-0.294756	0.274702	1.05897	unchanged	-0.223433	0.314556	1.11623	unchanged
meta_6602		0.13067	0.133624	0.138148	0.00392076	0.0041746	0.00171353	0.164583	0.136186	0.126224	0.00440054	0.00365002	0.00600347	0.0777199	0.0807194	0.106966	0.00239847	0.00280547	0.00413655	0.0840631	0.121969	0.100944	0.00493577	0.00535528	0.00563198	0.0854317	0.552276	0.795296	unchanged	-0.600584	0.0332839	1.51527	down	-0.390656	0.095811	1.45097	unchanged	0.518821	0.248154	1.20634	unchanged	-0.0705935	0.877399	0.153993	unchanged	0.698952	0.112915	1.53766	unchanged
meta_6604		0.251221	0.279142	0.240327	0.0383377	0.026	0.0254995	0.281312	0.140964	0.222361	0.0278177	0.0298869	0.0297229	0.32528	0.321099	0.395994	0.0296297	0.0278678	0.0265379	0.414971	0.472161	0.625524	0.0356624	0.0325453	0.0285317	-0.257665	0.412558	0.845923	unchanged	0.435648	0.0467316	1.37783	up	0.972861	0.05467	1.60557	unchanged	-0.0392259	0.866817	0.197311	unchanged	-0.0963166	0.693201	0.430544	unchanged	0.106792	0.657528	0.385172	unchanged
meta_6637		0.257081	0.38796	0.325519	0.0110569	0.00651684	0.00460263	0.276382	0.174841	0.338549	0.00848888	0.0137787	0.0116679	0.329702	0.336172	0.403681	0.0066234	0.00689863	0.0130656	0.306501	0.459055	0.437489	0.0271666	0.00857035	0.011527	-0.297381	0.38091	0.875912	unchanged	0.140122	0.507606	0.542948	unchanged	0.309801	0.274982	0.989754	unchanged	0.613774	0.188849	1.29797	unchanged	0.261735	0.632582	0.511502	unchanged	1.09172	0.28177	1.16132	unchanged
meta_6641		0.195771	0.257383	0.218666	0.0370034	0.0239136	0.0198385	0.0482875	0.0204853	0.257552	0.30488	0.197538	0.450539	0.898027	1.35102	1.67825	0.333866	0.0685698	0.180965	0.870394	0.862767	3.5909	1.00455	0.0431156	0.11145	-1.04176	0.2607	1.26638	unchanged	2.54739	0.0400541	1.48918	up	2.98638	0.229785	1.17585	unchanged	3.56078	0.0574257	1.87085	unchanged	2.85285	0.160565	1.45194	unchanged	3.84332	0.365613	1.06331	unchanged
meta_6645		0.157164	0.0980758	0.0801886	4.23677	0.265524	2.33123	0.060164	0.0636202	0.067813	0.24297	0.10054	0.101089	0.0773557	0.0769971	0.0859792	0.213146	0.224822	0.0713408	0.132601	0.114982	0.100414	0.126319	0.0556558	0.15394	-0.807929	0.174319	1.55917	unchanged	-0.480977	0.305416	0.91838	unchanged	0.0530694	0.879216	0.125694	unchanged	-3.94205	0.204226	1.42392	unchanged	-3.74602	0.207201	1.32233	unchanged	-4.34646	0.199448	1.45098	unchanged
meta_6667		0.150409	0.153357	0.116822	0.193274	0.142704	0.149925	0.125583	0.134528	0.124739	0.175398	0.116104	0.162888	0.106446	0.101659	0.0984685	0.110742	0.144396	0.159013	0.128264	0.13036	0.148557	0.153179	0.171609	0.165861	-0.128112	0.418342	0.98189	unchanged	-0.456174	0.0781586	1.37836	unchanged	-0.0467351	0.759535	0.311807	unchanged	-0.0967426	0.684314	0.443338	unchanged	-0.230512	0.324861	0.950996	unchanged	0.0140188	0.93171	0.0655063	unchanged
meta_6668		0.170259	0.0983514	0.167216	0.0279608	0.0188205	0.0158082	0.192605	0.192749	0.194676	0.0163334	0.0160443	0.01835	0.106008	0.0964678	0.141303	0.0169501	0.0152595	0.0158487	0.177734	0.191442	0.149025	0.02079	0.00962853	0.0102809	0.412371	0.177118	1.49363	unchanged	-0.342271	0.335728	0.813796	unchanged	0.249758	0.37673	0.836599	unchanged	-0.303147	0.392723	0.960011	unchanged	-0.381133	0.315472	1.07467	unchanged	-0.620909	0.22883	1.13945	unchanged
meta_6673	Aminopterin	0.0781799	0.123079	0.0921774	0.00956088	0.0072951	0.00950114	0.0764059	0.0796423	0.101101	0.00868355	0.00682467	0.00968377	0.108458	0.101875	0.128557	0.00772674	0.00745214	0.00806917	0.102574	0.134221	0.137328	0.00975358	0.0078731	0.00981709	-0.190444	0.48487	0.761649	unchanged	0.207768	0.394664	0.692041	unchanged	0.350463	0.197129	1.11745	unchanged	-0.0652278	0.746759	0.336799	unchanged	-0.181084	0.297228	1.08544	unchanged	0.0582856	0.731103	0.307888	unchanged
meta_6674		0.272365	0.398505	0.288449	0.0813668	0.0541817	0.0522273	0.252783	0.248269	0.2744	0.0693865	0.0358316	0.0474803	0.169959	0.230671	0.241563	0.0408581	0.0544768	0.0668379	0.197434	0.208097	0.227997	0.0428456	0.0737664	0.0763165	-0.306974	0.259735	1.25511	unchanged	-0.579004	0.0984929	1.24246	unchanged	-0.598603	0.104904	1.44481	unchanged	-0.298326	0.438763	0.837914	unchanged	-0.211479	0.519054	0.643756	unchanged	0.039055	0.910214	0.0271021	unchanged
meta_6676		0.0674088	0.0893303	0.0912439	0.00593378	0.00429687	0.0027483	0.0784883	0.069016	0.0860751	0.0131478	0.0162121	0.0117388	0.0790542	0.0772273	0.0942292	0.00940044	0.00412514	0.0106433	0.0804703	0.080919	0.101729	0.03932	0.00937922	0.0113956	-0.0863283	0.630122	0.466356	unchanged	0.0146309	0.933022	0.0516806	unchanged	0.0854722	0.652384	0.440863	unchanged	1.66292	0.00610849	1.94309	up	0.896979	0.194591	1.28843	unchanged	2.21107	0.244843	1.30019	unchanged
meta_6712		0.133811	0.127156	0.275845	0.0221844	0.0167558	0.0174202	0.193918	0.166443	0.171914	0.0186537	0.0154396	0.017173	0.10796	0.150682	0.304867	0.017756	0.0179112	0.0164111	0.156708	0.180724	0.222722	0.0211826	0.0174435	0.0178945	-0.012245	0.978135	0.0272412	unchanged	0.0700216	0.913778	0.0691268	unchanged	0.0614082	0.892209	0.164805	unchanged	-0.13667	0.445398	0.841555	unchanged	-0.113999	0.495685	0.734727	unchanged	0.00409509	0.980861	0.029268	unchanged
meta_6715		0.274423	0.296995	0.302098	0.174322	0.0904475	0.117618	0.160335	0.111537	0.101296	0.15048	0.125845	0.205993	0.137061	0.175509	0.131184	0.183223	0.335196	0.116465	0.150303	0.224809	0.177718	0.186309	0.305842	0.129927	-1.22701	0.00453161	2.02312	down	-0.977074	0.00208429	1.58005	down	-0.659998	0.0265994	1.63471	down	0.334948	0.385788	0.932037	unchanged	0.731456	0.324117	0.997367	unchanged	0.702059	0.262529	1.0255	unchanged
meta_6739	Fludrocortisone acetate	0.317632	0.274155	0.271865	0.110583	0.0885732	0.0684326	0.246656	0.218911	0.39261	0.101241	0.0538567	0.0769223	0.216167	0.218919	0.23668	0.0646657	0.0635341	0.0732411	0.282443	0.30661	0.27049	0.103454	0.114956	0.0944366	-0.00917417	0.976568	0.0586729	unchanged	-0.36249	0.0346731	1.45878	down	-0.00687896	0.944273	0.0678948	unchanged	-0.20577	0.553051	0.64388	unchanged	-0.409663	0.206767	1.29004	unchanged	0.225434	0.349017	0.879834	unchanged
meta_6742		0.0536249	0.103628	0.0727474	0.0599895	0.0586093	0.0578754	0.0529016	0.0391426	0.05501	0.064652	0.0731195	0.0638354	0.0418745	0.0396445	0.0535816	0.0531756	0.0592677	0.0307037	0.077494	0.0398201	0.0730038	0.108004	0.0785484	0.0386179	-0.645291	0.190117	1.36395	unchanged	-0.767603	0.15353	1.18329	unchanged	-0.273227	0.521905	0.617743	unchanged	0.192088	0.100232	1.6563	unchanged	-0.30196	0.329083	1.08018	unchanged	0.351562	0.504268	0.778777	unchanged
meta_6751		0.422253	0.314588	0.251945	0.0200734	0.0192882	0.0151861	0.389077	0.343551	0.257009	0.0186891	0.0157877	0.0227201	0.2639	0.257057	0.893491	0.0196849	0.016484	0.0123398	0.733025	0.284365	1.40441	0.0226363	0.0260736	0.021708	0.00124034	0.996639	0.00737428	unchanged	0.516507	0.574076	0.467175	unchanged	1.29235	0.278646	1.0508	unchanged	0.0684231	0.744679	0.41302	unchanged	-0.169272	0.487992	0.722346	unchanged	0.368425	0.0594744	1.52509	unchanged
meta_6761		0.111095	0.122108	0.0885649	0.130796	0.0907368	0.0927546	0.0985418	0.0972605	0.101987	0.100133	0.0784749	0.100255	0.0773938	0.0746515	0.0706638	0.095145	0.08737	0.0924902	0.0818605	0.0821314	0.0790113	0.102741	0.110078	0.100945	-0.111729	0.504045	0.807905	unchanged	-0.530859	0.0737664	1.38965	unchanged	-0.405044	0.115615	1.45059	unchanged	-0.172527	0.483957	0.759152	unchanged	-0.192624	0.421369	0.86361	unchanged	-0.00240258	0.990661	0.151616	unchanged
meta_6768		0.0215822	0.0568498	0.0295422	0.00376523	0.0033195	0.00222677	0.0365015	0.0258277	0.038159	0.00658171	0.0036973	0.0072667	0.0371819	0.0929635	0.0517065	0.00427058	0.00374206	0.00551213	0.0461341	0.0545431	0.0597657	0.0118235	0.0079131	0.00685835	-0.103659	0.842681	0.176945	unchanged	0.752077	0.293041	0.868128	unchanged	0.571372	0.238032	1.09672	unchanged	0.914033	0.114018	1.58894	unchanged	0.538518	0.115007	1.4087	unchanged	1.51407	0.0521996	1.75144	unchanged
meta_6771		17.1492	27.2618	17.0859	0.746931	0.46447	0.445412	26.7006	18.6114	20.5009	0.438195	0.23535	0.411915	20.6838	17.4519	22.9461	0.403308	0.456585	0.404215	16.6975	26.5072	20.5441	0.42946	0.656906	0.570963	0.0978571	0.749185	0.437492	unchanged	-0.00977305	0.972911	0.0511823	unchanged	0.0518841	0.873745	0.162526	unchanged	-0.610105	0.188631	1.30694	unchanged	-0.390293	0.3104	1.08247	unchanged	0.00044788	0.998918	0.153418	unchanged
meta_6772		3.18844	5.11637	3.31025	0.573683	0.343319	0.402394	4.61358	2.88392	4.37079	0.55009	0.156541	0.453909	4.59563	3.85868	4.72655	0.378701	0.338278	0.356149	3.86973	5.11009	4.66076	0.375267	0.559198	0.403287	0.0311152	0.923537	0.184227	unchanged	0.182449	0.503352	0.567283	unchanged	0.231909	0.413982	0.769136	unchanged	-0.185082	0.723497	0.393187	unchanged	-0.298056	0.356419	0.984996	unchanged	0.0199321	0.948999	0.0968838	unchanged
meta_6773		0.462042	0.65908	0.458541	0.072664	0.0567673	0.0509152	0.685256	0.640638	0.458008	0.119985	0.0345722	0.0672371	0.460853	0.473141	0.570291	0.0437888	0.0506677	0.0494246	0.500042	0.567828	0.618041	0.0610697	0.0685372	0.0756162	0.175421	0.517632	0.746357	unchanged	-0.0705381	0.758851	0.292988	unchanged	0.0939122	0.667323	0.415754	unchanged	0.298454	0.63914	0.514539	unchanged	-0.325894	0.194911	1.30358	unchanged	0.186423	0.353496	0.82351	unchanged
meta_6775		2.14206	1.35699	1.70317	0.788177	0.574195	0.603848	1.32767	1.65422	1.53867	0.720022	0.325073	0.378855	0.718059	1.1108	1.01456	0.927209	1.17515	0.343434	1.12213	1.56298	1.56002	0.511746	0.532569	0.303959	-0.202623	0.431661	0.963495	unchanged	-0.8715	0.0543262	1.36345	unchanged	-0.293317	0.313433	0.898073	unchanged	-0.465526	0.286782	1.15209	unchanged	0.314877	0.588085	0.559448	unchanged	-0.544311	0.106535	1.47375	unchanged
meta_6796		1.71429	3.05382	1.65045	0.0788306	0.061106	0.0425806	1.33007	1.34585	1.96658	0.0529017	0.0418057	0.0638974	1.7207	1.02596	1.82491	0.0439116	0.0419006	0.0448161	2.08987	1.6782	1.71526	0.0602718	0.0605294	0.0597512	-0.467348	0.32958	1.06673	unchanged	-0.489559	0.320505	0.843457	unchanged	-0.227194	0.571364	0.583021	unchanged	-0.202596	0.557834	0.607508	unchanged	-0.482564	0.239633	1.24626	unchanged	-0.0156136	0.955801	0.127924	unchanged
meta_6797		0.0935185	0.0866954	0.0784688	0.0587942	0.0521916	0.0342989	0.081174	0.0970364	0.0827398	0.0448049	0.0406132	0.0420708	0.0632668	0.0587786	0.0499739	0.0333703	0.033498	0.033542	0.0708001	0.0747079	0.090883	0.0523909	0.0505272	0.0521371	0.012591	0.915265	0.0134081	unchanged	-0.588613	0.00804337	1.50039	down	-0.130008	0.385378	0.795316	unchanged	-0.188511	0.503974	0.760101	unchanged	-0.532975	0.17761	1.40477	unchanged	0.0938998	0.700173	0.400004	unchanged
meta_6798		0.198967	0.157573	0.172192	0.255209	0.157111	0.245561	0.176343	0.200344	0.213688	0.17128	0.166238	0.198351	0.140215	0.168878	0.143515	0.276492	0.25063	0.157291	0.13454	0.132834	0.222201	0.191261	0.291798	0.234282	0.159095	0.2771	1.04067	unchanged	-0.224277	0.174509	1.03438	unchanged	-0.11101	0.713136	0.352994	unchanged	-0.295945	0.32194	1.09468	unchanged	0.0570407	0.862403	0.168727	unchanged	0.124832	0.666714	0.281187	unchanged
meta_6816		4.09671	5.62039	4.21496	0.75754	0.477262	0.545848	5.1379	3.95395	5.05232	0.720092	0.1993	0.630511	5.27049	4.51999	4.5627	0.437076	0.409539	0.490486	4.80645	5.2199	5.13179	0.481618	0.678528	0.465458	0.0217997	0.915055	0.191379	unchanged	0.0429632	0.814263	0.207906	unchanged	0.121685	0.494839	0.671623	unchanged	-0.200226	0.700142	0.424004	unchanged	-0.413295	0.216379	1.25454	unchanged	-0.13143	0.660119	0.605349	unchanged
meta_6835		0.236442	0.296993	0.242628	0.0755437	0.0547302	0.0374839	0.185578	0.163003	0.308386	0.0359246	0.0483671	0.0643011	0.204888	0.193689	0.209707	0.0329646	0.0370628	0.0390363	0.183199	0.240349	0.244079	0.0782267	0.0683481	0.0529822	-0.240352	0.483813	0.789273	unchanged	-0.351427	0.0931028	1.33496	unchanged	-0.217132	0.259558	0.974031	unchanged	-0.175016	0.667772	0.42512	unchanged	-0.621209	0.214999	1.29306	unchanged	0.250421	0.474007	0.696096	unchanged
meta_6842		0.455536	0.162366	0.238606	0.347257	0.0331496	0.295926	0.2212	0.328163	0.211421	0.271591	0.127037	0.160039	0.25186	0.125209	0.0928654	0.711268	0.817369	0.121582	0.112155	0.229305	0.232357	0.29178	0.207225	0.0945668	-0.170981	0.762393	0.428075	unchanged	-0.866008	0.28616	0.869975	unchanged	-0.577878	0.405207	0.781701	unchanged	-0.275745	0.7393	0.412314	unchanged	1.28685	0.271469	1.08917	unchanged	-0.18831	0.821526	0.330605	unchanged
meta_6843		0.455604	0.388656	0.00948849	0.0453385	0.014928	0.0192357	0.486708	0.467395	0.410943	0.0139304	0.0178623	0.0712449	0.389951	0.389553	0.527144	0.0743261	0.0434786	0.0167807	0.414152	0.433179	0.618308	0.059134	0.0225764	0.0161292	0.677066	0.344219	1.05814	unchanged	0.613988	0.3936	0.72825	unchanged	0.779648	0.280401	0.982571	unchanged	0.374105	0.731036	0.440292	unchanged	0.759456	0.404722	0.838249	unchanged	0.299425	0.730502	0.351094	unchanged
meta_6854		1.21281	1.32934	1.55246	0.0510597	0.0430852	0.044516	0.824272	0.792163	1.2185	0.0686479	0.0440867	0.0578263	1.4007	1.06197	1.00966	0.0475312	0.0361698	0.0889203	0.860245	1.33108	1.16847	0.0339847	0.0470572	0.0584163	-0.530412	0.0743559	1.62942	unchanged	-0.237823	0.262085	0.876608	unchanged	-0.285353	0.230403	1.01648	unchanged	0.298727	0.270183	1.18306	unchanged	0.316049	0.554533	0.67516	unchanged	0.00827235	0.974295	0.0684188	unchanged
meta_6864		0.024594	0.0692849	0.0417356	0.0213141	0.0187833	0.0142759	0.0335059	0.0352277	0.0494411	0.0122562	0.0157043	0.0154975	0.042888	0.0276394	0.0336345	0.0329953	0.012844	0.0111369	0.0318518	0.0359585	0.0317165	0.0196549	0.0176597	0.0175889	-0.19859	0.709214	0.406024	unchanged	-0.380683	0.512249	0.58271	unchanged	-0.446354	0.453301	0.753789	unchanged	-0.323276	0.215641	1.24499	unchanged	0.0674593	0.914993	0.111665	unchanged	0.0139977	0.941243	0.0642218	unchanged
meta_6869		0.0495837	0.0666355	0.052843	0.812298	0.390517	0.480731	0.0661059	0.0588938	0.060192	1.44264	0.288968	1.27518	0.0563601	0.0497732	0.0383112	0.413967	0.382561	0.681381	0.0408869	0.0601404	0.0557953	0.609792	0.639487	0.472592	0.131465	0.420531	0.966047	unchanged	-0.227039	0.331045	0.767609	unchanged	-0.108421	0.630137	0.434397	unchanged	0.83672	0.346683	1.04107	unchanged	-0.187944	0.69126	0.391105	unchanged	0.0324738	0.932914	0.039027	unchanged
meta_6894	1-Palmitoyl-2-hydroxy-sn-glycero-3-phosphoethanolamine	0.222065	0.194335	0.244367	0.38882	0.229384	0.30153	0.216861	0.201329	0.16627	0.41114	0.511412	0.630384	0.176174	0.139104	0.168172	0.546528	0.555905	0.433037	0.167034	0.192315	0.1971	0.499604	0.350906	0.399132	-0.177035	0.288889	1.05902	unchanged	-0.450773	0.0349976	1.38488	down	-0.247893	0.12546	1.25317	unchanged	0.755711	0.0599846	1.68497	unchanged	0.739392	0.0287596	1.68261	up	0.442226	0.158967	1.25372	unchanged
meta_6905		0.0626466	0.0826994	0.0567142	0.0198219	0.0144491	0.0126825	0.073777	0.0534272	0.0657998	0.0401985	0.0350936	0.0415951	0.0834907	0.0930399	0.133699	0.0368194	0.0277207	0.0235962	0.107505	0.104707	0.216784	0.116607	0.0236309	0.0300216	-0.0661543	0.775454	0.253131	unchanged	0.618551	0.128968	1.14794	unchanged	1.08618	0.172141	1.27774	unchanged	1.31581	0.00136911	2.01012	up	0.908504	0.0516881	1.64099	unchanged	1.85843	0.303762	1.17737	unchanged
meta_6933	Oleanolic acid	0.01786	0.0112976	0.127007	0.0549882	0.108218	0.0802064	0.167285	0.0865795	0.0946939	0.165951	0.442387	0.360177	0.0422449	0.0794669	0.0675923	1.03751	0.245276	0.338487	0.12934	0.0464415	0.149967	0.957653	0.211822	0.14088	1.15833	0.239947	1.29406	unchanged	0.277639	0.800603	0.234675	unchanged	1.06069	0.315277	0.903538	unchanged	1.99237	0.0935735	1.71923	unchanged	2.73565	0.207191	1.32681	unchanged	2.42848	0.306319	1.18138	unchanged
meta_6942		0.120988	0.105279	0.12904	0.132437	0.101636	0.111643	0.111467	0.151889	0.116107	0.118668	0.0931395	0.10028	0.108635	0.0949314	0.109017	0.107739	0.11263	0.0993704	0.11261	0.132102	0.104125	0.114782	0.116261	0.119857	0.0948935	0.617504	0.487457	unchanged	-0.184824	0.174931	1.06002	unchanged	-0.0265122	0.852126	0.153029	unchanged	-0.147639	0.398775	0.914745	unchanged	-0.112693	0.450945	0.794124	unchanged	0.0214745	0.867461	0.0370815	unchanged
meta_6952	Amygdalin	0.223581	0.499047	0.326121	0.00762549	0.00574161	0.00590752	0.319352	0.198847	0.342885	0.00829896	0.00742418	0.0103113	0.346909	0.39528	0.362057	0.00747099	0.00642716	0.00530788	0.327278	0.53577	0.486376	0.0103935	0.00917247	0.00949312	-0.284443	0.543221	0.614747	unchanged	0.0743921	0.840679	0.182346	unchanged	0.363674	0.384698	0.809065	unchanged	0.433719	0.105179	1.5457	unchanged	-0.00514319	0.98024	0.0350757	unchanged	0.592287	0.0153695	1.7755	up
meta_6955		0.0745998	0.14502	0.0864709	0.0129238	0.00951615	0.00626623	0.116896	0.0809241	0.104553	0.00832504	0.00762643	0.00814189	0.11749	0.106711	0.171117	0.00494643	0.00592223	0.00867986	0.115171	0.158135	0.16891	0.0125912	0.0147129	0.0106383	-0.0176316	0.962472	0.0159485	unchanged	0.369055	0.370851	0.70404	unchanged	0.530791	0.176729	1.15968	unchanged	-0.252728	0.50816	0.759138	unchanged	-0.554305	0.257752	1.10134	unchanged	0.40245	0.257215	1.03802	unchanged
meta_6958		0.793996	0.734347	0.935289	0.100432	0.0697648	0.0766189	0.666806	0.604959	0.577518	0.0702046	0.0722184	0.0914271	0.512243	0.583999	0.465966	0.0451968	0.0807206	0.0412555	0.570801	0.550341	0.504039	0.127056	0.0780133	0.0748863	-0.413822	0.0578263	1.74576	unchanged	-0.657201	0.0194302	1.46845	down	-0.600187	0.0322863	1.63473	down	-0.0778497	0.727703	0.35265	unchanged	-0.562094	0.170404	1.28476	unchanged	0.181763	0.605505	0.55104	unchanged
meta_6978		0.0680427	0.0844358	0.123169	0.0868493	0.0777434	0.0269149	2.32709	0.381657	0.151296	0.0634433	0.0921546	0.0670128	2.9179	3.39118	7.31966	0.107307	0.0411067	0.0634842	3.86124	4.23171	13.2083	0.18294	0.187849	0.107917	3.37514	0.338209	1.20564	unchanged	5.62769	0.0857649	1.35704	unchanged	6.27197	0.148806	1.36376	unchanged	0.217121	0.652424	0.50729	unchanged	0.145966	0.813261	0.248732	unchanged	1.32174	0.0450099	1.6288	up
meta_6979		0.0277475	0.0354772	0.0279062	0.0269119	0.0270389	0.02424	0.427287	0.0916408	0.0465519	0.141642	0.13513	0.184568	0.457617	0.435853	1.24725	0.314445	0.0325167	0.109249	0.683655	0.77157	1.8512	0.377291	0.0617538	0.136701	2.63346	0.318616	1.24601	unchanged	4.55401	0.1247	1.25653	unchanged	5.18119	0.103899	1.48093	unchanged	2.56076	0.0141825	2.02453	up	2.54463	0.272998	1.18093	unchanged	2.88036	0.223533	1.36163	unchanged
meta_6997		0.019866	0.0319712	0.0406231	0.100696	0.0619087	0.0790925	0.0319711	0.0387916	0.0461837	0.0880108	0.0597648	0.0686602	0.0347539	0.0377995	0.0340376	0.0664462	0.048598	0.0837751	0.0367815	0.0327249	0.0394128	0.0785145	0.0920295	0.0705523	0.338941	0.332981	1.03895	unchanged	0.205179	0.517727	0.593666	unchanged	0.236351	0.463394	0.728863	unchanged	-0.159261	0.581974	0.628158	unchanged	-0.281743	0.398932	0.814321	unchanged	-0.00359114	0.988505	0.168793	unchanged
meta_6998		0.11803	0.36277	0.0779089	0.010616	0.0084012	0.00458954	0.0395254	0.0347795	0.207024	0.0100902	0.00719426	0.0101761	0.0777934	0.120095	0.115011	0.00505688	0.00553724	0.00563277	0.154156	0.212575	0.204393	0.0116112	0.0146586	0.0158278	-0.989841	0.438537	0.849353	unchanged	-0.836397	0.455213	0.681199	unchanged	0.0317072	0.967529	0.0317945	unchanged	0.218161	0.567238	0.647407	unchanged	-0.540811	0.296551	1.12143	unchanged	0.834543	0.0521851	1.5563	unchanged
meta_7002		0.229935	0.454858	0.407236	0.0227164	0.0127887	0.0133844	0.25169	0.223928	0.378738	0.0637623	0.0615778	0.0262549	0.317293	0.351645	0.391836	0.0227545	0.0136659	0.0359936	0.353712	0.325673	0.51689	0.0284026	0.0112059	0.0239815	-0.354102	0.401863	0.865653	unchanged	-0.0418942	0.895874	0.127358	unchanged	0.131539	0.72164	0.346032	unchanged	1.63263	0.0978052	1.62205	unchanged	0.566747	0.359578	0.960822	unchanged	0.379278	0.473265	0.743303	unchanged
meta_7004	Pravastatin	0.177207	0.250139	0.204717	0.0223586	0.0146971	0.0133898	0.196625	0.126589	0.253202	0.0268541	0.0272098	0.0275547	0.212184	0.191541	0.234513	0.0525417	0.0298488	0.0208925	0.242544	0.288539	0.267827	0.0564061	0.0305351	0.0355692	-0.132959	0.689159	0.398114	unchanged	0.0140261	0.938299	0.0455232	unchanged	0.337963	0.10379	1.34572	unchanged	0.694176	0.0647067	1.81739	unchanged	1.03381	0.195762	1.30305	unchanged	1.28011	0.0803718	1.63737	unchanged
meta_7007		0.0356974	0.0486361	0.0415052	0.0174677	0.00979447	0.0088939	0.163998	0.057151	0.0444312	0.0521317	0.0587286	0.0703131	0.214092	0.162849	0.520318	0.0380095	0.0185669	0.0363997	0.230286	0.321977	0.699129	0.160465	0.0143159	0.0412136	1.07757	0.343961	1.19179	unchanged	2.83395	0.147579	1.20104	unchanged	3.31389	0.120277	1.4391	unchanged	2.32506	0.00402954	2.02047	up	1.36262	0.0762246	1.60786	unchanged	2.57869	0.313452	1.16147	unchanged
meta_7008		0.0723607	0.0438836	0.0312929	11.1584	1.30378	6.66345	0.0444518	0.0414924	0.0424408	0.764689	0.0682978	0.0749745	0.0386769	0.0302759	0.0318579	0.210611	0.189888	0.0529283	0.0462011	0.0355172	0.0418418	0.113806	0.089575	0.121803	-0.2006	0.651973	0.587659	unchanged	-0.54943	0.327468	0.866453	unchanged	-0.255865	0.582384	0.569952	unchanged	-4.39674	0.165861	1.52352	unchanged	-5.3985	0.16045	1.44225	unchanged	-5.87811	0.158797	1.54882	unchanged
meta_7018		0.169193	0.33982	0.147464	0.0245536	0.0191756	0.0143777	0.137762	0.100311	0.2178	0.0189792	0.0139658	0.0182383	0.243322	0.146879	0.31832	0.0130938	0.0143356	0.0145056	0.230223	0.224168	0.231808	0.0179609	0.0179485	0.0213541	-0.526114	0.406384	0.894899	unchanged	0.110063	0.836326	0.150218	unchanged	0.0638813	0.88562	0.1291	unchanged	-0.183036	0.537244	0.667129	unchanged	-0.470559	0.205876	1.31781	unchanged	-0.0210928	0.935347	0.158343	unchanged
meta_7023		0.308295	0.291936	0.303356	0.0288659	0.0226279	0.0181074	0.247713	0.254587	0.238474	0.0242959	0.030787	0.0288206	0.208666	0.184654	0.300367	0.0333501	0.0201316	0.0255399	0.212793	0.303583	0.210309	0.0475092	0.0407763	0.0365653	-0.286629	0.00129009	2.05761	down	-0.381379	0.183555	1.1689	unchanged	-0.314332	0.192037	1.2205	unchanged	0.269619	0.275912	1.14061	unchanged	0.183136	0.561244	0.601931	unchanged	0.843022	0.0145079	1.76122	up
meta_7054		0.0302694	0.0754511	0.0623699	0.00767091	0.00606635	0.00275399	0.039817	0.0330234	0.0714852	0.00791381	0.0141243	0.010948	0.0560784	0.0587016	0.0748192	0.00978501	0.00392267	0.0080706	0.0678216	0.0655707	0.0994786	0.0536091	0.012409	0.0128364	-0.21991	0.681402	0.419377	unchanged	0.173715	0.660998	0.3711	unchanged	0.470293	0.283064	0.958742	unchanged	1.00016	0.0783646	1.59344	unchanged	0.401189	0.481083	0.724432	unchanged	2.25749	0.266809	1.25186	unchanged
meta_7055		0.924696	1.40098	1.29484	0.0165414	0.0126246	0.00909018	1.31521	0.81924	1.31963	0.0181516	0.0174694	0.0168257	1.31049	1.15067	1.42751	0.0130459	0.0129482	0.0112912	1.32724	1.77871	1.72276	0.0291886	0.0195661	0.0220939	-0.0678938	0.813594	0.165296	unchanged	0.103076	0.624565	0.40776	unchanged	0.415445	0.1177	1.28938	unchanged	0.455161	0.155275	1.51179	unchanged	-0.0370889	0.896259	0.149471	unchanged	0.889048	0.0432044	1.65431	up
meta_7069		0.0504581	0.0605991	0.0574046	0.0787175	0.055522	0.0531908	0.0371924	0.0599527	0.0466874	0.0668476	0.0450507	0.0718847	0.0555323	0.0509456	0.0559917	0.0561784	0.0664338	0.0592455	0.0661871	0.0560993	0.0617729	0.056277	0.0696893	0.0649021	-0.228033	0.345211	1.10485	unchanged	-0.0522523	0.59726	0.47187	unchanged	0.127748	0.281674	0.931993	unchanged	-0.028351	0.92147	0.0880863	unchanged	-0.0435444	0.846792	0.211938	unchanged	0.0262237	0.907489	0.024499	unchanged
meta_7091	Buprenorphine	0.00901664	0.00820488	0.00773049	0.0463069	0.0363864	0.0486491	0.00866653	0.00598056	0.00826199	0.0554453	0.0718441	0.0833265	0.00746109	0.00589865	0.00776692	0.0833517	0.0698674	0.0519141	0.00658026	0.00668879	0.00838043	0.0561349	0.0421196	0.056573	-0.123236	0.515351	0.679422	unchanged	-0.240091	0.149964	1.12477	unchanged	-0.204824	0.199452	1.11886	unchanged	0.681282	0.0640625	1.73897	unchanged	0.643228	0.0986549	1.52288	unchanged	0.23733	0.269008	1.05579	unchanged
meta_7098		0.0928176	0.108476	0.104677	0.0417603	0.0342252	0.0250613	0.114003	0.0919113	0.102344	0.0300666	0.0304594	0.0342205	0.0814943	0.0804998	0.152084	0.0300032	0.0250486	0.0272696	0.0763184	0.107426	0.092091	0.0455868	0.0350791	0.0357393	0.0107472	0.928428	0.22342	unchanged	0.0377283	0.920492	0.0509706	unchanged	-0.149589	0.394462	0.768925	unchanged	-0.0928783	0.710872	0.399648	unchanged	-0.295685	0.324648	1.03173	unchanged	0.204132	0.439966	0.78369	unchanged
meta_7102	Tamsulosin	0.611907	1.03804	0.644166	0.159259	0.083669	0.0785089	0.817276	0.601932	0.741654	0.0843652	0.0844487	0.0593697	0.674235	0.586145	0.85673	0.0523383	0.0844811	0.0622358	0.648146	0.916887	0.738408	0.116119	0.13227	0.130342	-0.0863319	0.788745	0.244219	unchanged	-0.115842	0.732866	0.322459	unchanged	0.00585229	0.985479	0.0227116	unchanged	-0.494343	0.356971	1.04608	unchanged	-0.691369	0.254488	1.16402	unchanged	0.236635	0.542576	0.535073	unchanged
meta_7104		0.315538	0.175114	0.251079	0.0753225	0.0714085	0.0973251	0.293491	0.365959	0.172586	0.085229	0.0609922	0.0535288	0.164834	0.149024	0.0416707	0.116538	0.076648	0.0481217	0.132187	0.126821	0.139944	0.0781971	0.064152	0.113903	0.16575	0.689327	0.40734	unchanged	-1.06093	0.0834587	1.20728	unchanged	-0.894681	0.105129	1.46338	unchanged	-0.289018	0.305075	1.10031	unchanged	-0.0163365	0.968907	0.0529456	unchanged	0.0703514	0.824604	0.236559	unchanged
meta_7110		0.0597672	0.0837368	0.0642898	0.0494277	0.0288	0.0313384	0.0771025	0.0736627	0.0626265	0.0435395	0.0259558	0.0321468	0.065801	0.0637946	0.0759093	0.029419	0.0315689	0.028001	0.0473553	0.0770606	0.057359	0.0446389	0.0358574	0.0394241	0.0383518	0.840248	0.278169	unchanged	-0.0159793	0.932224	0.0980805	unchanged	-0.193	0.490698	0.622495	unchanged	-0.108303	0.766695	0.350829	unchanged	-0.300104	0.401904	0.9071	unchanged	0.130276	0.659517	0.386821	unchanged
meta_7131	alpha-Mangostin	0.0376598	0.0736631	0.0413092	0.0122638	0.00724671	0.00722547	0.0409864	0.0315727	0.059117	0.00910828	0.00646791	0.0096401	0.0471503	0.0519798	0.0725379	0.00768406	0.00849359	0.00898253	0.0674904	0.0662762	0.0895936	0.00950626	0.0126114	0.00968188	-0.213065	0.646952	0.48378	unchanged	0.169562	0.673391	0.337837	unchanged	0.549313	0.171736	1.16836	unchanged	-0.0844285	0.809967	0.258565	unchanged	-0.0876414	0.786315	0.289651	unchanged	0.250222	0.446555	0.639838	unchanged
meta_7133		0.0910375	0.116566	0.122514	0.0205442	0.0161289	0.0162817	0.0757851	0.048595	0.101923	0.0200824	0.0140009	0.0173759	0.0660709	0.0943582	0.091823	0.0180554	0.0160647	0.0142716	0.0765304	0.105787	0.104749	0.0171268	0.0187786	0.0209422	-0.544721	0.143005	1.40903	unchanged	-0.388114	0.12148	1.14316	unchanged	-0.201597	0.350983	0.808562	unchanged	-0.0413342	0.837836	0.238244	unchanged	-0.130001	0.452051	0.764735	unchanged	0.102338	0.51791	0.533352	unchanged
meta_7135		0.270373	0.461215	0.301834	0.0678076	0.0412525	0.044475	0.497842	0.359689	0.310719	0.0567337	0.0322325	0.0442765	0.367677	0.313455	0.478105	0.0450882	0.0453528	0.0564847	0.263587	0.430189	0.336454	0.0517305	0.0557578	0.0480283	0.176921	0.610402	0.64364	unchanged	0.165747	0.613295	0.402011	unchanged	-0.00446299	0.989561	0.000422236	unchanged	-0.204512	0.571252	0.627689	unchanged	-0.0634807	0.826792	0.218363	unchanged	0.0184998	0.945367	0.0636261	unchanged
meta_7137		0.136379	0.120511	0.119158	0.0915455	0.0378755	0.0627434	0.0813538	0.0423862	0.0455505	0.0841947	0.0691418	0.103365	0.0554881	0.0644728	0.0712506	0.0894304	0.0925524	0.0569719	0.0667347	0.0900159	0.0796134	0.0862284	0.121255	0.0907725	-1.15141	0.0184055	1.93328	down	-0.975744	0.00117688	1.58897	down	-0.669903	0.00655819	1.67864	down	0.417754	0.317742	1.0542	unchanged	0.314396	0.466691	0.727525	unchanged	0.63421	0.144145	1.21044	unchanged
meta_7142		0.146422	0.212844	0.165409	0.0952912	0.0759481	0.0690514	0.200289	0.189005	0.160579	0.0736839	0.0740702	0.0889661	0.176833	0.168619	0.189537	0.0688465	0.0616174	0.0675913	0.137988	0.20233	0.187685	0.097285	0.0870642	0.0787309	0.0676776	0.737492	0.434881	unchanged	0.0280884	0.880978	0.119189	unchanged	0.00912233	0.970012	0.0556123	unchanged	-0.0215975	0.905634	0.0955827	unchanged	-0.278879	0.209182	1.27542	unchanged	0.130722	0.474705	0.683618	unchanged
meta_7144		0.168041	0.232364	0.159838	0.0405062	0.0237009	0.0271703	0.218772	0.179482	0.19837	0.0317922	0.0183353	0.0253832	0.178267	0.160839	0.195615	0.0283535	0.0300164	0.0169783	0.163202	0.224651	0.199116	0.0280952	0.0380351	0.0302149	0.0907682	0.668636	0.544479	unchanged	-0.0672666	0.758327	0.293577	unchanged	0.0672318	0.775225	0.281675	unchanged	-0.275158	0.460079	0.803593	unchanged	-0.278265	0.463091	0.752733	unchanged	0.0763741	0.79752	0.107597	unchanged
meta_7155		0.191764	0.365389	0.233342	0.00573523	0.00323317	0.00263644	0.310837	0.141847	0.346905	0.00333184	0.00519559	0.00408308	0.308566	0.24144	0.820003	0.00168928	0.00242777	0.0032118	0.444171	0.403117	0.870967	0.00669893	0.012988	0.00666219	0.0165033	0.97236	0.112284	unchanged	0.793357	0.403279	0.700626	unchanged	1.12012	0.164914	1.2595	unchanged	0.1199	0.778041	0.310713	unchanged	-0.663067	0.271626	1.09691	unchanged	1.18303	0.129977	1.34841	unchanged
meta_7157		0.246686	0.33485	0.258282	0.0122878	0.0105676	0.00499823	0.372877	0.203344	0.316391	0.0060614	0.00872892	0.0100238	0.337623	0.356783	0.289358	0.00493863	0.00613254	0.00526896	0.291639	0.552838	0.293497	0.0111454	0.0115382	0.0130968	0.0879568	0.776964	0.423086	unchanged	0.228236	0.239369	0.950867	unchanged	0.438317	0.372342	0.880034	unchanged	-0.166709	0.711022	0.372366	unchanged	-0.769448	0.220938	1.28541	unchanged	0.361304	0.352813	0.953666	unchanged
meta_7163	Bisindolylmaleimide I	0.0304335	0.0562873	0.0438176	0.00553434	0.00490329	0.00318453	0.0516392	0.0390259	0.0624985	0.00757395	0.00549787	0.00561889	0.042807	0.0523517	0.068897	0.00605766	0.0034838	0.0072889	0.0671839	0.0675875	0.0895372	0.00722915	0.0093906	0.00847869	0.230599	0.496529	0.795238	unchanged	0.329712	0.354107	0.730717	unchanged	0.781011	0.0408776	1.49727	up	0.456366	0.157441	1.33858	unchanged	0.305109	0.472141	0.757167	unchanged	0.881641	0.015681	1.71863	up
meta_7164		0.213873	0.238197	0.202286	0.00869726	0.00582789	0.00285026	0.243742	0.203614	0.216609	0.00473196	0.00645097	0.00744443	0.196299	0.178589	0.233086	0.00575655	0.00535406	0.00401598	0.181387	0.255548	0.211932	0.00966431	0.00900291	0.00728435	0.0210322	0.849967	0.294061	unchanged	-0.106066	0.472826	0.642092	unchanged	-0.0121512	0.944124	0.0473691	unchanged	0.100377	0.838033	0.261034	unchanged	-0.19996	0.706833	0.414572	unchanged	0.578775	0.22673	1.16904	unchanged
meta_7167	Maslinic Acid	0.0238585	0.0232849	0.0245949	0.0469754	0.117737	0.0526229	0.0321101	0.0223436	0.0195169	0.249689	0.836696	0.885987	0.0300773	0.0230285	0.0271709	1.60311	0.303492	0.699081	0.0189214	0.0224402	0.0286688	1.86945	0.409346	0.136138	0.0442061	0.863728	0.302287	unchanged	0.162237	0.297288	0.911171	unchanged	-0.0347606	0.860781	0.152913	unchanged	3.18194	0.101695	1.72119	unchanged	3.58366	0.173891	1.41467	unchanged	3.47399	0.306375	1.17679	unchanged
meta_7190	1-Oleoyl-L-.alpha.-lysophosphatidic acid	0.176598	0.223533	0.171704	0.046815	0.0372469	0.0343761	0.287907	0.224639	0.211822	0.0529665	0.0416125	0.0481085	0.229678	0.206893	0.255613	0.0452486	0.0486782	0.0420888	0.232604	0.385475	0.324892	0.0668665	0.0526828	0.053316	0.341125	0.159801	1.46491	unchanged	0.275556	0.140049	1.08185	unchanged	0.721615	0.0945726	1.44519	unchanged	0.268727	0.182224	1.29367	unchanged	0.199641	0.259737	1.11039	unchanged	0.545517	0.0403813	1.64165	up
meta_7191		0.0601407	0.0698065	0.0647381	0.0177053	0.0136117	0.0117943	0.0765187	0.0524931	0.0601723	0.0383832	0.042476	0.0597462	0.16706	0.122684	0.307681	0.066903	0.0264391	0.0577881	0.174583	0.240323	0.581443	0.282207	0.024797	0.0342599	-0.0413529	0.827367	0.132052	unchanged	1.61761	0.137409	1.22424	unchanged	2.35551	0.168152	1.31892	unchanged	1.70552	0.0312442	1.93412	up	1.80966	0.096094	1.62906	unchanged	2.98475	0.35954	1.07356	unchanged
meta_7192		0.207851	0.268385	0.185603	0.0630119	0.0469863	0.0562355	0.344843	0.272008	0.215221	0.0675346	0.0571913	0.0518913	0.219915	0.170127	0.208479	0.0851397	0.0851735	0.0475298	0.196445	0.277277	0.262927	0.0736905	0.0630295	0.0649182	0.330226	0.284997	1.18494	unchanged	-0.145079	0.514344	0.571698	unchanged	0.154497	0.516617	0.613859	unchanged	0.0874132	0.624261	0.469628	unchanged	0.390076	0.303131	1.04225	unchanged	0.278556	0.114385	1.36672	unchanged
meta_7193		0.045595	0.0447899	0.0525329	0.0653241	0.0454084	0.044391	0.0395963	0.0330465	0.0899484	0.0382803	0.0428552	0.0438716	0.0376392	0.0413581	0.0301464	0.0746482	0.0644397	0.0328107	0.0461118	0.060048	0.0310951	0.0496824	0.0505071	0.0398832	0.186062	0.751265	0.367673	unchanged	-0.388957	0.0567094	1.29135	unchanged	-0.0583293	0.845928	0.179244	unchanged	-0.311407	0.27606	1.19733	unchanged	0.14814	0.721628	0.357533	unchanged	-0.147242	0.55818	0.713385	unchanged
meta_7194		0.58462	0.693282	0.567413	0.0109602	0.00771413	0.00493254	0.524579	0.374105	0.565246	0.00746923	0.0080585	0.00963696	0.50326	0.442515	0.494284	0.00682437	0.00618991	0.00594958	0.393856	0.681447	0.499185	0.0119072	0.0127522	0.0117599	-0.33402	0.154272	1.37087	unchanged	-0.35774	0.0567774	1.37378	unchanged	-0.228985	0.405997	0.766967	unchanged	0.0921961	0.801038	0.313922	unchanged	-0.315953	0.468767	0.790954	unchanged	0.6255	0.129702	1.45502	unchanged
meta_7197		0.444957	0.4199	0.399757	0.420449	0.206927	0.266954	0.369746	0.414471	0.394003	0.318048	0.213767	0.273727	0.315658	0.308209	0.275015	0.288302	0.267735	0.22404	0.34274	0.2803	0.356652	0.250136	0.258341	0.295083	-0.102088	0.192331	1.39629	unchanged	-0.492493	0.0025416	1.55285	down	-0.368297	0.0359698	1.5796	down	-0.150846	0.703744	0.44345	unchanged	-0.197192	0.616096	0.541557	unchanged	-0.154402	0.684103	0.583489	unchanged
meta_7208		0.120865	0.0871363	0.0786467	0.0920292	0.120204	0.113729	0.0745039	0.0852053	0.076214	0.142015	0.116521	0.0936838	0.0592478	0.0450882	0.0544146	0.134436	0.159667	0.0594067	0.0595857	0.06842	0.0439964	0.102875	0.10451	0.0616747	-0.280966	0.318947	1.20187	unchanged	-0.85252	0.0689045	1.37686	unchanged	-0.736856	0.0776676	1.43192	unchanged	0.111774	0.62641	0.48655	unchanged	0.117042	0.793411	0.254775	unchanged	-0.276775	0.32427	0.913475	unchanged
meta_7215		0.0940557	0.0913272	0.0719805	0.104953	0.0787689	0.0876728	0.103823	0.107268	0.0958637	0.0784054	0.0831176	0.0877426	0.0814031	0.0721956	0.0680202	0.0641837	0.0703229	0.063115	0.0878358	0.0755649	0.104156	0.100062	0.111083	0.0697692	0.254216	0.125162	1.50894	unchanged	-0.215726	0.228109	0.967077	unchanged	0.0560372	0.769444	0.259508	unchanged	-0.122708	0.444236	0.848194	unchanged	-0.457652	0.0752991	1.64503	unchanged	0.0497373	0.839967	0.124447	unchanged
meta_7216		0.268974	0.177128	0.270431	0.0182069	0.0210988	0.00607494	0.32192	0.307342	0.374278	0.00769843	0.0123232	0.0154562	0.184974	0.176042	0.267039	0.00852884	0.00774601	0.00581701	0.384812	0.418111	0.340554	0.0197012	0.0194966	0.0199584	0.485993	0.0702249	1.65996	unchanged	-0.190144	0.52439	0.557567	unchanged	0.674321	0.023857	1.59301	up	-0.355157	0.566678	0.587158	unchanged	-1.03856	0.231312	1.26198	unchanged	0.382455	0.423534	0.904843	unchanged
meta_7217		0.0868592	0.0650355	0.053228	0.0366975	0.034712	0.0355813	0.0637046	0.0824679	0.0692571	0.0311485	0.0205691	0.0268745	0.0412358	0.0441328	0.0477287	0.0195858	0.0234806	0.0243423	0.0587643	0.0678199	0.0628662	0.02859	0.033579	0.027533	0.0707294	0.780301	0.213647	unchanged	-0.624006	0.130483	1.25528	unchanged	-0.114667	0.653656	0.454857	unchanged	-0.445031	0.0864682	1.7289	unchanged	-0.666479	0.0059337	1.90675	down	-0.254275	0.079697	1.68451	unchanged
meta_7237		0.0528942	0.0511987	0.0565894	0.0259195	0.0146041	0.0135966	0.126252	0.0486261	0.0506542	0.107917	0.115657	0.170033	0.507508	0.36547	0.91347	0.154081	0.0672847	0.158198	0.514382	0.712165	1.89235	0.942322	0.054404	0.0934692	0.489123	0.486661	0.921513	unchanged	3.47481	0.0808139	1.36988	unchanged	4.27875	0.148931	1.36561	unchanged	2.86252	0.0247645	1.97205	up	2.8101	0.064809	1.73124	unchanged	4.33227	0.355455	1.08197	unchanged
meta_7239		0.178312	0.151625	0.174881	1.43391	1.7263	1.81015	0.164749	0.220694	0.150884	1.90633	1.69072	1.27566	0.128924	0.0934442	0.0420236	2.47488	2.68489	1.00094	0.104055	0.119504	0.105807	1.82968	1.62468	0.984089	0.0873515	0.682339	0.401269	unchanged	-0.933083	0.0742024	1.33639	unchanged	-0.616066	0.00746568	1.70053	down	-0.0286242	0.889603	0.212943	unchanged	0.309747	0.53457	0.64769	unchanged	-0.163293	0.573723	0.523592	unchanged
meta_7240		0.132405	0.0753489	0.0916558	0.119803	0.0841358	0.131249	0.093247	0.108815	0.0770531	0.181249	0.139917	0.204032	0.0678879	0.0480688	0.0559316	0.20284	0.16391	0.0709046	0.126051	0.108914	0.107824	0.350937	0.171093	0.146825	-0.101261	0.748415	0.427187	unchanged	-0.80065	0.117466	1.24372	unchanged	0.195199	0.490867	0.657938	unchanged	0.647891	0.0588511	1.67084	unchanged	0.384824	0.482412	0.728266	unchanged	0.996726	0.222499	1.31015	unchanged
meta_7249		0.0223078	0.032368	0.0261486	0.0120982	0.00671735	0.004287	0.163592	0.0439742	0.0419276	0.0361594	0.0106759	0.0839337	0.155831	0.0112649	0.35024	0.0152671	0.00762242	0.00932371	0.183508	0.0120523	0.547525	0.103973	0.0224981	0.091848	1.62614	0.296727	1.29608	unchanged	2.67824	0.276572	0.936136	unchanged	3.20067	0.29689	1.02981	unchanged	2.50089	0.235626	1.36882	unchanged	0.479599	0.405679	0.830197	unchanged	3.24032	0.12321	1.59179	unchanged
meta_7252		0.0177437	0.0293368	0.0189074	0.0124932	0.00875774	0.00563297	0.179672	0.0448802	0.0665475	0.0397872	0.0116747	0.083758	0.17733	0.209511	0.374926	0.0179763	0.0070871	0.0125062	0.205523	0.262778	0.605465	0.0964003	0.0328059	0.0961883	2.14124	0.213642	1.49023	unchanged	3.52908	0.0626274	1.41945	unchanged	4.02434	0.114727	1.45241	unchanged	2.33049	0.226476	1.39127	unchanged	0.48282	0.401398	0.858239	unchanged	3.06764	0.0875983	1.68871	unchanged
meta_7267		0.0332962	0.0340078	0.0433392	0.198139	0.081182	0.120244	0.0352002	0.0308829	0.0377538	0.0560857	0.0901088	0.0807382	0.0546892	0.0285158	0.0428098	0.116914	0.0736129	0.0700065	0.0429639	0.0348304	0.0475272	0.0965474	0.117277	0.0713107	-0.091596	0.589174	0.540381	unchanged	0.187679	0.581975	0.478932	unchanged	0.17972	0.37771	0.805457	unchanged	-0.816165	0.231193	1.30108	unchanged	-0.616961	0.312235	1.02695	unchanged	-0.486783	0.387683	1.03033	unchanged
meta_7298		0.0782577	0.0842433	0.0804019	0.0951618	0.0575452	0.0765803	0.0835811	0.0757622	0.0583861	0.0937589	0.0932387	0.106464	0.0586736	0.0467326	0.0630089	0.11703	0.10775	0.0841925	0.0619962	0.0753222	0.0797632	0.112042	0.0854482	0.0821388	-0.157843	0.377226	0.958381	unchanged	-0.528359	0.0255632	1.51396	down	-0.162142	0.24357	1.07181	unchanged	0.356014	0.177884	1.39864	unchanged	0.430318	0.143985	1.31312	unchanged	0.286358	0.309903	0.940213	unchanged
meta_7315		0.0526995	0.072768	0.0591253	0.0223341	0.018193	0.0165818	0.065163	0.0507913	0.055787	0.0219968	0.0160697	0.021232	0.0508034	0.0913714	0.14411	0.0225175	0.016537	0.0181593	0.0815821	0.10126	0.197236	0.0274318	0.0247701	0.0271901	-0.104109	0.590217	0.505832	unchanged	0.633105	0.335618	0.821116	unchanged	1.04195	0.207169	1.21406	unchanged	0.0542822	0.787375	0.305287	unchanged	0.00264953	0.989396	0.0194908	unchanged	0.475279	0.0315879	1.71966	up
meta_7316		21.3889	13.6954	16.2282	0.0539217	0.038338	0.0327201	17.3792	24.0443	12.4245	0.0142371	0.0430012	0.0467964	12.2595	9.09392	7.21939	0.055306	0.0554536	0.0203249	9.21612	14.9638	11.0992	0.0409447	0.0345862	0.0440422	0.069584	0.846508	0.153805	unchanged	-0.844667	0.0577069	1.3157	unchanged	-0.540497	0.137278	1.22413	unchanged	-0.264632	0.600026	0.532438	unchanged	0.0688009	0.887824	0.126515	unchanged	-0.0638025	0.812982	0.320394	unchanged
meta_7338		1.15532	1.04548	0.870209	1.38929	1.01031	0.997398	0.971022	0.998012	0.964518	1.31807	0.846558	1.18994	0.692588	0.73187	0.773301	0.813955	0.921251	1.07934	0.840638	0.879922	0.974653	1.07737	1.26349	1.09556	-0.0660664	0.637401	0.620062	unchanged	-0.482682	0.0633009	1.40705	unchanged	-0.188315	0.270536	1.02185	unchanged	-0.0181311	0.94445	0.0787406	unchanged	-0.271354	0.278957	1.0555	unchanged	0.0166514	0.932215	0.0551873	unchanged
meta_7339		0.033192	0.0411919	0.0287077	0.0487835	0.0350538	0.0376462	0.0390549	0.034448	0.0389177	0.0789202	0.0391829	0.0618158	0.0705359	0.0322286	0.081237	0.0386534	0.0481769	0.0468399	0.0803175	0.0321716	0.0882461	0.0560935	0.0516793	0.0464255	0.12498	0.495298	0.798736	unchanged	0.83579	0.206716	1.05011	unchanged	0.961366	0.200403	1.19212	unchanged	0.566586	0.226706	1.27649	unchanged	0.137918	0.479509	0.722257	unchanged	0.344027	0.107478	1.38097	unchanged
meta_7343		0.0642285	0.0555094	0.08956	0.00975082	0.00761703	0.00746443	0.125901	0.076707	0.0690948	0.0110203	0.00886153	0.00973669	0.0538306	0.087006	0.119525	0.00914727	0.00804501	0.00651327	0.155725	0.0551545	0.0815211	0.0116078	0.0105451	0.0100643	0.376472	0.381446	1.04621	unchanged	0.31496	0.485891	0.575319	unchanged	0.482389	0.460389	0.694704	unchanged	0.25428	0.176641	1.29835	unchanged	-0.0669923	0.741483	0.352835	unchanged	0.375613	0.0581514	1.5663	unchanged
meta_7361		0.0749164	0.114167	0.0813623	0.0467618	0.0334805	0.0191309	0.0560482	0.0545194	0.124504	0.0288249	0.032822	0.0272363	0.0625899	0.0794665	0.0371164	0.0147852	0.0297887	0.0378411	0.0451627	0.0747028	0.0495055	0.167849	0.0387871	0.0324255	-0.202235	0.681616	0.472085	unchanged	-0.593985	0.153426	1.05552	unchanged	-0.67515	0.0966107	1.32859	unchanged	-0.160947	0.706702	0.43719	unchanged	-0.269951	0.618149	0.505084	unchanged	1.26646	0.402334	0.971328	unchanged
meta_7364		0.195829	0.183216	0.0890274	0.0296959	0.0217129	0.0215024	0.0719531	0.066815	0.10914	0.0311066	0.0191185	0.0245163	0.14868	0.109591	0.202448	0.0218751	0.0223576	0.024259	0.119846	0.107693	0.122031	0.0225332	0.0234179	0.0258008	-0.916927	0.149445	1.53527	unchanged	-0.022846	0.957526	0.0769301	unchanged	-0.421153	0.361638	0.927465	unchanged	0.0357648	0.896627	0.123822	unchanged	-0.0902129	0.644609	0.490539	unchanged	-0.0231261	0.902841	0.258653	unchanged
meta_7372		0.167338	0.272146	0.141799	0.0384702	0.0290275	0.0292494	0.277142	0.158869	0.233458	0.0416116	0.0357061	0.0341172	0.215514	0.166394	0.313564	0.0330827	0.031009	0.030496	0.271858	0.212861	0.292039	0.038819	0.0456357	0.0457773	0.203779	0.607635	0.637243	unchanged	0.258753	0.553151	0.467787	unchanged	0.418225	0.248123	1.0139	unchanged	0.20391	0.278908	1.07101	unchanged	-0.0325645	0.841278	0.216306	unchanged	0.428794	0.0494207	1.52274	up
meta_7375		2.66271	1.81065	1.76362	0.197664	0.127201	0.150207	2.03791	2.74201	1.85493	0.192569	0.271319	0.275127	1.35625	1.13002	0.968587	0.38389	0.292567	0.264126	1.59556	1.69156	1.65138	0.511575	0.263459	0.166441	0.0892175	0.755851	0.257364	unchanged	-0.852223	0.0716801	1.34344	unchanged	-0.336774	0.276133	1.07463	unchanged	0.637458	0.0646239	1.6521	unchanged	0.985411	0.030336	1.72685	up	0.986778	0.267314	1.2053	unchanged
meta_7383		0.0155421	0.0158162	0.0144953	0.0834834	0.0416056	0.0788076	0.0153387	0.0206667	0.0166897	0.0558941	0.0363923	0.0451189	0.0166161	0.0175579	0.0128168	0.0709102	0.0823122	0.0453108	0.0115498	0.0173723	0.0178369	0.0490624	0.0772026	0.0268793	0.200633	0.287805	1.1143	unchanged	0.035343	0.821727	0.240473	unchanged	0.0282126	0.896182	0.160107	unchanged	-0.5694	0.231083	1.28623	unchanged	-0.0384573	0.922308	0.113993	unchanged	-0.412947	0.439002	0.889729	unchanged
meta_7392		0.0372956	0.0516307	0.0396987	0.0277653	0.0124822	0.019442	0.028346	0.0211401	0.0184594	0.022089	0.0155936	0.0282404	0.0184854	0.0194583	0.0205371	0.0235174	0.051201	0.0181637	0.0178732	0.0266494	0.0232507	0.022667	0.033721	0.0175139	-0.920722	0.0246064	1.83131	down	-1.13714	0.0321875	1.52252	down	-0.924381	0.0254795	1.60296	down	0.143308	0.735901	0.386552	unchanged	0.637925	0.400938	0.852028	unchanged	0.308134	0.507295	0.53665	unchanged
meta_7403		0.130084	0.131607	0.0781597	0.171638	0.168868	0.173093	0.0978043	0.0835126	0.105758	0.309679	0.119803	0.199292	0.0829775	0.0795951	0.0897076	0.0924105	0.166783	0.156576	0.086907	0.0998722	0.117684	0.154647	0.207841	0.13812	-0.243474	0.428192	0.916192	unchanged	-0.429875	0.236305	1.04212	unchanged	-0.158635	0.591995	0.52706	unchanged	0.291895	0.557776	0.661328	unchanged	-0.30486	0.296084	1.12599	unchanged	-0.0369627	0.856067	0.271003	unchanged
meta_7406		0.0432306	0.0369863	0.0276567	0.0438171	0.0224026	0.057414	0.0334994	0.0274263	0.0271825	0.0986711	0.0941556	0.0483434	0.0287173	0.0179676	0.0297548	0.034888	0.0576403	0.0510324	0.021085	0.0278385	0.030479	0.0512437	0.058811	0.0483903	-0.291994	0.283105	1.1718	unchanged	-0.496949	0.152138	1.09841	unchanged	-0.442083	0.163161	1.19955	unchanged	0.963979	0.12131	1.42855	unchanged	0.215588	0.619924	0.517994	unchanged	0.35791	0.37437	0.84237	unchanged
meta_7410		0.224487	0.247852	0.243961	0.00920194	0.0113425	0.00408931	0.222512	0.162975	0.281236	0.00461074	0.00687464	0.00635944	0.222696	0.181363	0.226372	0.00668792	0.0036391	0.00261977	0.215423	0.317657	0.238351	0.00897138	0.00696495	0.0103669	-0.103478	0.679049	0.441952	unchanged	-0.184226	0.175976	1.09778	unchanged	0.106974	0.616691	0.529079	unchanged	-0.465132	0.406326	0.896037	unchanged	-0.928042	0.20868	1.22238	unchanged	0.0946039	0.830249	0.292843	unchanged
meta_7416		0.164819	0.106769	0.109518	0.0831297	0.207171	0.120019	0.136298	0.200511	0.118537	0.652829	2.23619	1.60458	0.0926872	0.0767432	0.0588173	3.28189	0.662651	1.62203	0.102314	0.10624	0.105827	4.81093	0.850035	0.466593	0.25677	0.475897	0.693813	unchanged	-0.739594	0.0964719	1.23943	unchanged	-0.277677	0.360463	0.91715	unchanged	3.45305	0.0968954	1.72288	unchanged	3.76197	0.153416	1.47081	unchanged	3.90049	0.303549	1.18433	unchanged
meta_7433		0.120727	0.190509	0.126734	0.0501302	0.0366391	0.0349192	0.149831	0.140262	0.145494	0.0454374	0.0267119	0.0444809	0.113487	0.110075	0.145853	0.038835	0.039366	0.0397341	0.155876	0.172062	0.147952	0.0489517	0.0450031	0.0525075	-0.00787368	0.974949	0.00117203	unchanged	-0.24559	0.429696	0.69603	unchanged	0.119795	0.635456	0.461667	unchanged	-0.0612514	0.839143	0.21093	unchanged	-0.0452	0.819216	0.248749	unchanged	0.267337	0.222468	1.13933	unchanged
meta_7435		0.12023	0.108773	0.138758	0.00472903	0.00975923	0.0026663	0.148184	0.142253	0.160705	0.00333333	0.00580288	0.00686135	0.0921972	0.0873959	0.107203	0.00265653	0.00294449	0.00324196	0.136097	0.155143	0.139675	0.00996479	0.00827455	0.00719212	0.294813	0.0654564	1.71009	unchanged	-0.35874	0.0713619	1.29015	unchanged	0.228633	0.125951	1.29884	unchanged	-0.10074	0.880388	0.115811	unchanged	-0.955987	0.318737	1.08242	unchanged	0.568023	0.321359	1.1277	unchanged
meta_7449		0.034329	0.103777	0.199279	0.00571296	0.00389195	0.00324924	0.029848	0.0174387	0.0272504	0.00176976	0.00157502	0.00363422	0.0410604	0.0244867	0.0559984	0.00271797	0.0023188	0.00250212	0.280692	0.0346452	0.0322331	0.00286005	0.00812646	0.00407762	-2.17837	0.207711	1.37402	unchanged	-1.4729	0.269378	0.967483	unchanged	0.0429071	0.97368	0.0127176	unchanged	-0.881143	0.119335	1.42345	unchanged	-0.76981	0.135163	1.49794	unchanged	0.228883	0.704489	0.279929	unchanged
meta_7459		0.099135	0.090913	0.0861779	0.0770469	0.066347	0.0554807	0.0808057	0.108685	0.101724	0.0640663	0.0622205	0.0747885	0.066072	0.0688286	0.0805495	0.0537064	0.0636744	0.0805799	0.0775771	0.0977455	0.0709188	0.0776823	0.0591642	0.0765079	0.0762347	0.62727	0.429697	unchanged	-0.358495	0.0265436	1.42584	down	-0.165775	0.347725	0.872781	unchanged	0.0158772	0.926205	0.143727	unchanged	-0.00664586	0.977257	0.0141932	unchanged	0.101393	0.606129	0.536767	unchanged
meta_7462		0.201615	0.150568	0.173577	0.0139922	0.0142996	0.00937706	0.148069	0.155092	0.222647	0.0113309	0.00929942	0.0129724	0.156187	0.144847	0.159612	0.0116808	0.0066328	0.0082501	0.163025	0.198501	0.186626	0.0204406	0.0112338	0.0110538	0.000133892	0.999569	0.0536881	unchanged	-0.190743	0.276411	0.942392	unchanged	0.0601722	0.702983	0.384791	unchanged	-0.164792	0.523298	0.646606	unchanged	-0.503912	0.164964	1.26944	unchanged	0.181817	0.661651	0.545954	unchanged
meta_7463		0.0178781	0.0210183	0.0141021	0.0566548	0.029337	0.0416347	0.0187768	0.0162865	0.0175474	0.0615193	0.0291153	0.0510939	0.0171384	0.014209	0.0182489	0.0403235	0.0305485	0.0639675	0.0158402	0.0162045	0.0172447	0.0671214	0.0555184	0.0420999	-0.0105968	0.955992	0.0435932	unchanged	-0.0957233	0.657685	0.407526	unchanged	-0.104676	0.602182	0.539121	unchanged	0.151202	0.724399	0.37295	unchanged	0.0793154	0.859292	0.213411	unchanged	0.36826	0.312737	0.919522	unchanged
meta_7465		0.211176	0.31011	0.251535	0.0198568	0.0156576	0.0181561	0.420721	0.18801	0.252434	0.0224601	0.018044	0.0234725	0.357714	0.265299	0.696873	0.0225423	0.0212109	0.0168332	0.313603	0.619223	0.741818	0.0216973	0.0197312	0.0214816	0.156156	0.72412	0.523272	unchanged	0.772209	0.297423	0.879851	unchanged	1.11565	0.13611	1.37806	unchanged	0.253415	0.178029	1.33288	unchanged	0.174865	0.342672	0.927306	unchanged	0.229163	0.110714	1.404	unchanged
meta_7466		0.213327	0.523727	0.216389	0.0250293	0.0120932	0.0112079	0.170747	0.129428	0.357335	0.0363051	0.0357052	0.0495332	0.248651	0.270626	0.343926	0.0365747	0.023892	0.0212999	0.334715	0.369044	0.490457	0.0914826	0.0662938	0.0672722	-0.536133	0.478241	0.765047	unchanged	-0.143447	0.801673	0.242434	unchanged	0.324844	0.532949	0.595597	unchanged	1.33047	0.0184088	1.85347	up	0.758578	0.161673	1.27567	unchanged	2.21923	0.0074976	1.87513	up
meta_7492		0.0459961	0.0466567	0.0508182	0.00543997	0.00350058	0.00522305	0.0580444	0.0611913	0.0455937	0.00298422	0.00676365	0.00591555	0.0420547	0.0362075	0.031928	0.00630347	0.00358234	0.00255748	0.0330437	0.0510226	0.0306596	0.00323743	0.00490364	0.00440522	0.200214	0.270401	1.23858	unchanged	-0.380765	0.0439349	1.38261	down	-0.322568	0.272012	1.03503	unchanged	0.145211	0.725517	0.406585	unchanged	-0.18682	0.682447	0.434651	unchanged	-0.174928	0.532842	0.79417	unchanged
meta_7499		0.12962	0.14792	0.114883	0.019005	0.0187487	0.00918893	0.126782	0.127734	0.121638	0.0117473	0.0156227	0.0221181	0.0981712	0.0794106	0.103796	0.0148781	0.00891796	0.0108988	0.0991295	0.151625	0.106713	0.016641	0.0197738	0.0128895	-0.0610877	0.630093	0.573961	unchanged	-0.4799	0.0406231	1.37667	down	-0.134598	0.579662	0.515613	unchanged	0.0761835	0.85734	0.258745	unchanged	-0.436174	0.345645	0.953426	unchanged	0.0708146	0.847687	0.186149	unchanged
meta_7508		0.168164	0.523364	0.167995	0.00947862	0.00622269	0.00588011	0.14591	0.0824732	0.316628	0.0198971	0.0164829	0.0225018	0.235049	0.244873	0.346191	0.0154132	0.00826441	0.0107373	0.304693	0.334402	0.469493	0.0405223	0.0335766	0.0309745	-0.657251	0.497506	0.734199	unchanged	-0.0571989	0.935312	0.0903809	unchanged	0.367115	0.569659	0.545384	unchanged	1.44803	0.00623878	1.9714	up	0.673244	0.168378	1.31573	unchanged	2.28354	0.00469578	1.91993	up
meta_7526		1.98714	3.05683	2.0959	0.015516	0.00699064	0.00723263	3.24165	2.17013	2.65287	0.00752584	0.00893379	0.0119889	2.28777	1.78395	2.31552	0.00960861	0.00678774	0.00796073	1.1939	3.04837	1.40985	0.0116536	0.0114327	0.0138816	0.175715	0.539695	0.757821	unchanged	-0.160705	0.557982	0.524674	unchanged	-0.337103	0.51369	0.602234	unchanged	-0.0640141	0.898748	0.122789	unchanged	-0.288029	0.593359	0.569444	unchanged	0.313904	0.48437	0.637215	unchanged
meta_7527		0.776713	1.23396	0.720182	0.0107977	0.00936433	0.00833291	0.83176	0.708999	1.04113	0.0134089	0.0107099	0.0127514	0.81177	0.738047	0.759873	0.0122845	0.0158168	0.0112698	0.416675	0.8004	0.575621	0.0140016	0.0106455	0.0131939	-0.0809215	0.808859	0.255115	unchanged	-0.241652	0.479731	0.645198	unchanged	-0.60722	0.19697	1.11407	unchanged	0.371746	0.0623228	1.63757	unchanged	0.466427	0.10155	1.47409	unchanged	0.409245	0.0725781	1.55235	unchanged
meta_7531		0.166758	0.158176	0.144985	0.028594	0.0191775	0.0179333	0.10444	0.0933525	0.170182	0.0186404	0.0157534	0.0207152	0.126903	0.119212	0.1597	0.0181613	0.017252	0.0176605	0.155766	0.177787	0.151674	0.0220017	0.0198687	0.0219636	-0.352808	0.289999	1.2122	unchanged	-0.211592	0.223495	1.02105	unchanged	0.0462444	0.647394	0.436049	unchanged	-0.253712	0.412622	0.886168	unchanged	-0.307999	0.337255	1.03488	unchanged	-0.0416742	0.871593	0.272193	unchanged
meta_7549		0.0531181	0.0627523	0.0794064	0.0171423	0.0188196	0.0183756	0.0636841	0.0414826	0.0567389	0.0261515	0.0215049	0.0189015	0.0472249	0.0561288	0.125686	0.0240783	0.0248312	0.0110754	0.0491355	0.0671706	0.0698028	0.023971	0.0184134	0.0190706	-0.270368	0.333841	0.921896	unchanged	0.230074	0.700882	0.309319	unchanged	-0.0693743	0.776774	0.231931	unchanged	0.29266	0.189592	1.36864	unchanged	0.142652	0.715063	0.374352	unchanged	0.177583	0.307205	1.17778	unchanged
meta_7554		0.033923	0.0298987	0.0330885	0.0437199	0.033237	0.0329553	0.0280274	0.0458728	0.0265983	0.0368325	0.0261119	0.038126	0.0292015	0.0312641	0.0296561	0.0310483	0.0347881	0.031784	0.0340604	0.0325442	0.0343089	0.0331145	0.0330342	0.0293168	0.0524552	0.866233	0.117335	unchanged	-0.104774	0.19953	1.023	unchanged	0.0584002	0.39938	0.800178	unchanged	-0.120991	0.601328	0.547657	unchanged	-0.171096	0.368609	0.948767	unchanged	-0.2033	0.306183	1.1508	unchanged
meta_7556		0.233249	0.212493	0.196874	0.308583	0.228047	0.215136	0.185436	0.205616	0.196202	0.290238	0.181832	0.257503	0.141438	0.156682	0.15162	0.163008	0.213587	0.243269	0.179813	0.180688	0.215335	0.2421	0.276044	0.224759	-0.129969	0.219482	1.36831	unchanged	-0.514861	0.0147026	1.5341	down	-0.158295	0.231002	1.04289	unchanged	-0.0432289	0.873059	0.177412	unchanged	-0.278332	0.308539	0.984056	unchanged	-0.0171075	0.934105	0.21401	unchanged
meta_7558		0.127409	0.157917	0.0975517	0.0386453	0.0271138	0.0278056	0.145374	0.0947229	0.115129	0.0356858	0.026337	0.0387446	0.118086	0.0864064	0.187496	0.0279928	0.0333798	0.0300406	0.125675	0.173325	0.148313	0.0311169	0.0345037	0.0300495	-0.108149	0.707328	0.357571	unchanged	0.033927	0.935171	0.032253	unchanged	0.224402	0.3909	0.786877	unchanged	0.106992	0.672854	0.477758	unchanged	-0.0335624	0.871956	0.175465	unchanged	0.0321034	0.872899	0.0307963	unchanged
meta_7563		0.179951	0.162814	0.105613	0.0238813	0.0135813	0.0150509	0.116903	0.149637	0.12498	0.0170333	0.0126073	0.0131085	0.128824	0.144113	0.192894	0.0130412	0.0133366	0.0134411	0.165971	0.190408	0.215438	0.0162108	0.0307831	0.0227781	-0.195627	0.500961	0.841349	unchanged	0.0550919	0.854148	0.128648	unchanged	0.350836	0.209666	1.09539	unchanged	-0.296792	0.427961	0.896246	unchanged	-0.399235	0.318834	1.07321	unchanged	0.409962	0.342748	0.794732	unchanged
meta_7571		0.3872	0.226466	0.361388	0.689806	0.576442	0.56378	0.228011	0.243679	0.295633	0.630506	0.432971	0.546988	0.180605	0.251904	0.263201	0.663016	0.421842	0.523504	0.099443	0.317877	0.343176	0.268526	0.596882	0.563149	-0.345648	0.299295	1.1771	unchanged	-0.486997	0.195679	1.04174	unchanged	-0.358541	0.487375	0.619595	unchanged	-0.184387	0.36042	0.967247	unchanged	-0.186273	0.423149	0.807626	unchanged	-0.357307	0.329435	1.11878	unchanged
meta_7587		0.3018	0.216438	0.542626	0.0049752	0.00447762	0.00299586	0.34463	0.380018	0.284481	0.00467535	0.00692895	0.00623499	0.192629	0.267476	0.545019	0.00547391	0.00288783	0.0039439	0.268708	0.304434	0.399495	0.0114911	0.00605527	0.00562073	-0.0721301	0.878829	0.15437	unchanged	-0.0778676	0.904278	0.126808	unchanged	-0.125268	0.80033	0.219779	unchanged	0.519065	0.115421	1.48596	unchanged	-0.0166731	0.962794	0.0425075	unchanged	0.896083	0.191749	1.36915	unchanged
meta_7613		0.0409099	0.133544	0.15405	0.0260315	0.0159906	0.0308001	0.0366922	0.0237086	0.0341128	0.00805696	0.0041851	0.00766779	0.0664692	0.0363459	0.101407	0.00686286	0.00454436	0.00429902	1.33264	0.0460725	0.0752824	0.0184946	0.224238	0.00691992	-1.79732	0.152643	1.52032	unchanged	-0.68577	0.370184	0.768348	unchanged	2.14604	0.469875	0.694974	unchanged	-1.8709	0.0472878	1.84802	down	-2.21304	0.0445819	1.77494	down	1.77747	0.49171	0.676273	unchanged
meta_7614	Raffinose	0.0875902	0.0950339	0.0733296	0.122186	0.129826	0.0957646	0.0653433	0.0639794	0.069394	0.223175	0.0405033	0.111654	0.0542118	0.0832702	0.0931897	0.0675841	0.109648	0.292263	0.0670021	0.068973	0.115795	0.0762293	0.087559	0.0777075	-0.36517	0.0875579	1.75047	unchanged	-0.150042	0.570569	0.514355	unchanged	-0.0237779	0.941056	0.0715508	unchanged	0.110012	0.879934	0.157807	unchanged	0.432953	0.617274	0.57061	unchanged	-0.526162	0.0626193	1.66486	unchanged
meta_7617		0.0904013	0.0705046	0.0732833	0.00798866	0.0130016	0.00449641	0.0811022	0.0916803	0.103894	0.00871177	0.00711458	0.0099294	0.0764824	0.0632424	0.0871912	0.00466424	0.00642168	0.00422568	0.0965706	0.136176	0.0951696	0.0125366	0.011815	0.00897932	0.240527	0.193235	1.22554	unchanged	-0.0455158	0.807545	0.238272	unchanged	0.485654	0.131233	1.31886	unchanged	0.0151494	0.975108	0.0788433	unchanged	-0.735121	0.301426	1.09772	unchanged	0.387116	0.40967	0.940809	unchanged
meta_7620		0.194201	0.146969	0.157091	0.0431167	0.0283905	0.0298083	0.198872	0.212676	0.118842	0.042099	0.0241344	0.0418153	0.0992331	0.066532	0.0873229	0.0365863	0.0393827	0.0375058	0.0914906	0.115464	0.0988858	0.0439223	0.0419715	0.0483085	0.0901529	0.764613	0.325577	unchanged	-0.977261	0.0126401	1.50139	down	-0.704122	0.0293342	1.60616	down	0.0928273	0.782359	0.313738	unchanged	0.163518	0.47982	0.769911	unchanged	0.405555	0.131258	1.36421	unchanged
meta_7637		0.0570882	0.0488568	0.0503445	0.101719	0.132964	0.119353	0.0511495	0.0685478	0.0381709	0.163712	0.131247	0.115355	0.0366706	0.0312478	0.021839	0.137383	0.138819	0.0828395	0.0299573	0.0397059	0.0404134	0.12822	0.082584	0.0687057	0.0144999	0.958732	0.00381458	unchanged	-0.800119	0.0184831	1.46932	down	-0.505714	0.0247436	1.56709	down	0.212832	0.338518	0.968541	unchanged	0.0202555	0.940474	0.0515164	unchanged	-0.340999	0.306209	0.912638	unchanged
meta_7644		0.347907	0.340683	0.278485	0.372825	0.292662	0.287696	0.283747	0.298168	0.311789	0.324663	0.239584	0.309126	0.226461	0.23482	0.22714	0.268141	0.264498	0.266138	0.256698	0.25662	0.279929	0.313857	0.324599	0.325936	-0.11383	0.386674	1.03752	unchanged	-0.490339	0.0500442	1.46964	unchanged	-0.285858	0.10666	1.41335	unchanged	-0.126155	0.522717	0.680398	unchanged	-0.254962	0.202905	1.33503	unchanged	0.0168663	0.905154	0.00103468	unchanged
meta_7646		0.0702888	0.340297	0.274783	0.362302	0.281744	0.273466	0.284325	0.0930503	0.316781	0.315944	0.240713	0.307765	0.223582	0.232051	0.0492644	0.268744	0.252046	0.261868	0.255748	0.260273	0.279277	0.313822	0.322433	0.318436	0.0183777	0.979534	0.118299	unchanged	-0.44089	0.585515	0.441885	unchanged	0.214613	0.696871	0.400414	unchanged	-0.0859912	0.658301	0.475189	unchanged	-0.229344	0.251572	1.2039	unchanged	0.0573076	0.704983	0.29498	unchanged
meta_7650		0.11327	0.0750116	0.107655	0.0102296	0.0135849	0.00430913	0.121254	0.127944	0.144307	0.00813149	0.00870921	0.0141422	0.0750131	0.0734358	0.0943406	0.00661814	0.00878728	0.00559616	0.129452	0.144676	0.102026	0.0123381	0.0146287	0.0110629	0.41109	0.0938262	1.57831	unchanged	-0.285585	0.282284	0.896707	unchanged	0.346032	0.19646	1.10974	unchanged	0.139684	0.789789	0.355622	unchanged	-0.421289	0.480307	0.765706	unchanged	0.435339	0.350233	0.998508	unchanged
meta_7654		0.702207	0.486561	0.602314	0.0758861	0.0818095	0.0753148	0.502204	0.786251	0.500153	0.103469	0.0938536	0.0443002	0.429255	0.292306	0.242814	0.107141	0.135928	0.028534	0.362945	0.783132	0.36128	0.056547	0.0887151	0.0678366	-0.00199371	0.99461	0.100604	unchanged	-0.893164	0.0306013	1.38119	down	-0.24881	0.585003	0.506674	unchanged	0.0523623	0.890311	0.0912286	unchanged	0.221103	0.727563	0.354833	unchanged	-0.128872	0.55705	0.700983	unchanged
meta_7665		0.0872932	0.143139	0.0893934	0.0227249	0.0162602	0.0172584	0.128484	0.093063	0.0934955	0.0182521	0.014096	0.0204755	0.0923807	0.0705489	0.174921	0.0192607	0.0157893	0.0187692	0.110737	0.146792	0.126367	0.0229677	0.0242021	0.0217776	-0.0217367	0.945585	0.00216169	unchanged	0.0790998	0.879657	0.094453	unchanged	0.26343	0.38111	0.818769	unchanged	-0.0905034	0.699303	0.399161	unchanged	-0.0635647	0.746294	0.3265	unchanged	0.293809	0.159666	1.28313	unchanged
meta_7667		0.0663521	0.0705229	0.0700352	0.155804	0.141765	0.115684	0.063286	0.0541166	0.057255	0.230765	0.0913223	0.181018	0.0575876	0.0680328	0.0755893	0.142391	0.123008	0.202485	0.0521009	0.0842194	0.0764241	0.181197	0.147201	0.141528	-0.244475	0.0390098	1.78082	down	-0.040305	0.754394	0.310601	unchanged	0.0401167	0.859919	0.21501	unchanged	0.283831	0.544471	0.68907	unchanged	0.179121	0.544906	0.658722	unchanged	0.185405	0.330814	0.97593	unchanged
meta_7686		0.760024	0.899172	1.84228	0.0206044	0.0172903	0.011243	1.82433	1.54431	1.43609	0.0398259	0.0178363	0.0186067	0.697664	1.41624	2.27619	0.013929	0.0153923	0.00841419	0.994129	1.14785	1.66915	0.0318664	0.0235723	0.028259	0.456491	0.329824	1.1568	unchanged	0.326284	0.632274	0.38833	unchanged	0.122252	0.810173	0.261725	unchanged	0.634261	0.338018	1.01193	unchanged	-0.380912	0.338135	0.960559	unchanged	0.768354	0.0349501	1.67276	up
meta_7687		0.729887	0.420355	0.48767	0.346081	0.5704	0.463215	0.496651	1.0737	0.467296	0.710239	0.608179	0.304968	0.412903	0.292799	0.196433	0.707154	1.05793	0.186211	0.345656	0.407147	0.374692	0.468155	0.60609	0.297787	0.315045	0.587222	0.522815	unchanged	-0.860442	0.105747	1.18527	unchanged	-0.538737	0.208805	1.1954	unchanged	0.234655	0.596543	0.532353	unchanged	0.500082	0.534128	0.642303	unchanged	-0.00803654	0.982717	0.0352117	unchanged
meta_7691		0.0511683	0.0584274	0.071013	0.0164167	0.0110153	0.0124958	0.0590385	0.107651	0.102394	0.0120935	0.0161233	0.016514	0.0517848	0.0471621	0.0403047	0.0129055	0.0151828	0.0243136	0.0507769	0.0507093	0.0282822	0.0295307	0.0160065	0.0159171	0.575183	0.1868	1.34581	unchanged	-0.375173	0.125808	1.15132	unchanged	-0.476928	0.152477	1.19579	unchanged	0.163872	0.497227	0.742275	unchanged	0.392222	0.36277	0.956059	unchanged	0.622116	0.249169	1.20427	unchanged
meta_7706		0.0248236	0.0287463	0.0135367	0.0323253	0.0301997	0.0291603	0.0211869	0.0170689	0.0229823	0.0467628	0.0185014	0.029861	0.0180531	0.00836519	0.0219636	0.0169553	0.0261133	0.0255751	0.0181583	0.0145913	0.02472	0.0223281	0.0364403	0.0243957	-0.132027	0.719578	0.422156	unchanged	-0.47199	0.364307	0.767025	unchanged	-0.223658	0.591402	0.530797	unchanged	0.0531377	0.902063	0.122431	unchanged	-0.417565	0.111697	1.52462	unchanged	-0.140731	0.587557	0.690435	unchanged
meta_7712		0.281018	0.144452	0.145071	0.0441987	0.04696	0.0454705	0.222953	0.224528	0.139901	0.0612711	0.0501027	0.0260077	0.157609	0.110785	0.1516	0.0824272	0.06958	0.0180221	0.130927	0.299548	0.191353	0.0342927	0.050819	0.0188092	0.041968	0.922204	0.0706562	unchanged	-0.441961	0.386863	0.764378	unchanged	0.124185	0.8114	0.244298	unchanged	0.00792282	0.982986	0.0454493	unchanged	0.315518	0.628685	0.509945	unchanged	-0.394778	0.35933	1.01828	unchanged
meta_7724		0.332467	0.486618	0.397875	0.00930984	0.0062357	0.00530098	0.52907	0.293255	0.466277	0.00566884	0.00616653	0.00703209	0.45492	0.37543	0.532865	0.0065237	0.00650842	0.00398709	0.307289	0.573544	0.398228	0.00811137	0.00882648	0.00965838	0.0825245	0.791443	0.404203	unchanged	0.163732	0.486906	0.553662	unchanged	0.0718048	0.832097	0.231367	unchanged	-0.143906	0.648178	0.499942	unchanged	-0.292642	0.441449	0.791445	unchanged	0.351415	0.250049	1.07507	unchanged
meta_7736		0.0482029	0.0371734	0.0457747	0.00694992	0.00664841	0.00254395	0.0363632	0.0335933	0.0519891	0.00574287	0.00540127	0.00771023	0.0372839	0.030946	0.0362629	0.00494934	0.00403959	0.00403597	0.0559463	0.0567562	0.0411265	0.00771632	0.00756246	0.00821358	-0.104992	0.673072	0.498047	unchanged	-0.327825	0.0995991	1.22942	unchanged	0.230098	0.291549	0.948313	unchanged	0.224055	0.610499	0.6088	unchanged	-0.309572	0.543312	0.665487	unchanged	0.541348	0.225184	1.27192	unchanged
meta_7740		2.31999	1.52384	1.12433	0.224964	0.149771	0.141704	1.73727	1.39306	2.29932	0.178107	0.172487	0.129968	1.52101	1.48367	0.800575	0.272562	0.243792	0.0888279	1.56058	1.51454	2.07481	0.172276	0.127179	0.210326	0.128148	0.745337	0.325117	unchanged	-0.384719	0.417708	0.661623	unchanged	0.0518403	0.887798	0.125639	unchanged	-0.103877	0.720246	0.43942	unchanged	0.228771	0.672132	0.428247	unchanged	-0.0187236	0.953538	0.116904	unchanged
meta_7742		0.510493	0.667805	0.456725	0.151858	0.108148	0.136537	0.420776	0.52623	0.570365	0.149839	0.160402	0.112049	0.480991	0.332031	0.748991	0.174424	0.178474	0.0886066	0.525378	1.00744	0.465897	0.147925	0.130544	0.146318	-0.107738	0.641656	0.567931	unchanged	-0.0659045	0.870723	0.182367	unchanged	0.289762	0.562432	0.580152	unchanged	0.0907532	0.68266	0.378194	unchanged	0.15495	0.674094	0.426124	unchanged	0.0992619	0.552652	0.532021	unchanged
meta_7743		0.057493	0.0756015	0.0651693	0.0413688	0.0191905	0.0300929	0.0376332	0.0269481	0.0245798	0.0371456	0.0302188	0.0400462	0.0314372	0.0404088	0.0378022	0.0450819	0.0568659	0.0260105	0.0288428	0.0404378	0.0400784	0.0344361	0.0475475	0.0348391	-1.15294	0.0064317	1.95043	down	-0.85454	0.0156412	1.51255	down	-0.858349	0.0126905	1.64182	down	0.244724	0.489035	0.760074	unchanged	0.497262	0.329061	0.945471	unchanged	0.365907	0.32964	0.818593	unchanged
meta_7760		0.0834738	0.147194	0.116481	0.0193993	0.0078758	0.0106966	0.0563574	0.060342	0.215184	0.0144001	0.00893496	0.016658	0.142853	0.157085	0.0753733	0.0107879	0.0142843	0.0191865	0.0804459	0.128985	0.108268	0.0365709	0.0208513	0.0134334	-0.0648794	0.933735	0.106628	unchanged	0.112533	0.779837	0.273579	unchanged	-0.1279	0.694834	0.353375	unchanged	0.0748242	0.880244	0.176838	unchanged	0.221034	0.649688	0.486619	unchanged	0.899956	0.248327	1.14379	unchanged
meta_7768		0.121774	0.153474	0.225262	0.22922	0.129289	0.174414	0.145752	0.295938	0.282169	0.129174	0.116141	0.11168	0.240335	0.197864	0.142948	0.253476	0.186496	0.110454	0.160185	0.206132	0.165737	0.225884	0.126934	0.144215	0.532309	0.271997	1.10255	unchanged	0.215504	0.553755	0.526543	unchanged	0.0881726	0.777482	0.308361	unchanged	-0.578026	0.175973	1.48273	unchanged	0.0466243	0.914062	0.103065	unchanged	-0.100582	0.79006	0.305975	unchanged
meta_7787		0.170248	0.374227	0.350636	0.0109318	0.00849349	0.00533919	0.356564	0.14223	0.353906	0.00877138	0.00885517	0.00974905	0.338276	0.304123	1.44712	0.00629842	0.0055828	0.00443813	0.429676	0.885594	0.737045	0.0100866	0.013206	0.0126331	-0.0700289	0.889972	0.0535373	unchanged	1.22303	0.4004	0.717902	unchanged	1.19711	0.0846372	1.44643	unchanged	0.144619	0.647049	0.546857	unchanged	-0.601687	0.217966	1.25431	unchanged	0.536743	0.135347	1.30721	unchanged
meta_7788		0.164311	0.349361	0.197541	0.0173006	0.0138238	0.008041	0.170968	0.118554	0.238982	0.0132188	0.0176297	0.0179667	0.277648	0.223501	0.603926	0.00792424	0.00949785	0.0100195	0.276823	0.380322	0.370603	0.0244777	0.023174	0.0180234	-0.428371	0.423173	0.841222	unchanged	0.63579	0.395421	0.690217	unchanged	0.531133	0.201453	1.13225	unchanged	0.317752	0.37264	0.979298	unchanged	-0.513215	0.282657	1.13022	unchanged	0.745766	0.0629108	1.5497	unchanged
meta_7793		0.473351	0.422536	0.496503	0.0405893	0.0411043	0.0207227	0.595375	0.528335	0.811754	0.0175524	0.0326511	0.034664	0.471946	0.428097	0.562115	0.0221314	0.0214816	0.0144677	0.799631	0.667147	0.720034	0.0437391	0.0386421	0.0432488	0.475117	0.161884	1.51098	unchanged	0.0705359	0.64037	0.375291	unchanged	0.651266	0.0080052	1.70004	up	-0.271159	0.535889	0.619314	unchanged	-0.818314	0.147327	1.42066	unchanged	0.294736	0.368316	0.983857	unchanged
meta_7794		0.55327	1.31842	0.860086	0.0135113	0.0105615	0.0084421	0.805066	0.443289	0.90729	0.00870004	0.00853294	0.0127407	0.946407	1.00982	0.968645	0.0079199	0.00794096	0.00687641	0.829064	1.34296	1.22827	0.0152026	0.0118086	0.0140197	-0.341719	0.512797	0.658118	unchanged	0.0985358	0.799773	0.230206	unchanged	0.31582	0.462782	0.6988	unchanged	-0.1174	0.695648	0.376445	unchanged	-0.516039	0.150617	1.44306	unchanged	0.335615	0.194659	1.21452	unchanged
meta_7803		0.304425	0.39344	0.325086	0.00320459	0.00224454	0.000688395	0.475146	0.396341	0.366287	0.00185661	0.00234314	0.00243425	0.367281	0.27955	0.43595	0.000694257	0.000814234	0.0015196	0.315678	0.507161	0.398062	0.00288124	0.00235567	0.00282504	0.27501	0.16707	1.43616	unchanged	0.0820036	0.72821	0.268926	unchanged	0.255208	0.365486	0.872465	unchanged	0.112222	0.844837	0.246082	unchanged	-1.01925	0.291269	1.08337	unchanged	0.393473	0.476072	0.742114	unchanged
meta_7815		0.216689	0.190742	0.131785	0.11249	0.0886041	0.0964761	0.118811	0.131407	0.126249	0.111415	0.0699181	0.0671645	0.100388	0.102303	0.13154	0.0648035	0.096289	0.09023	0.153407	0.151086	0.122897	0.0629211	0.179546	0.158173	-0.51834	0.160862	1.58824	unchanged	-0.690018	0.0977251	1.28825	unchanged	-0.335312	0.273797	1.04454	unchanged	-0.259999	0.382525	0.990365	unchanged	-0.243691	0.272029	1.06385	unchanged	0.429076	0.440106	0.722913	unchanged
meta_7816		0.285758	0.349768	0.239154	0.0919873	0.046542	0.0592046	0.243843	0.321289	0.198207	0.0630149	0.0341299	0.0528602	0.173963	0.19322	0.197992	0.0504509	0.0584225	0.0706056	0.172486	0.320455	0.130966	0.0406688	0.0733472	0.0862658	-0.196431	0.484364	0.798047	unchanged	-0.630057	0.0777845	1.37818	unchanged	-0.487425	0.290306	0.959232	unchanged	-0.398549	0.385365	0.935017	unchanged	-0.139745	0.710317	0.382889	unchanged	0.0184709	0.966785	0.110274	unchanged
meta_7828		0.401494	0.625211	0.381402	0.0562387	0.0522935	0.0286579	0.447457	0.26932	0.650956	0.0326157	0.0370178	0.0446107	0.4851	0.417248	0.49184	0.0320432	0.0316112	0.0261425	0.468944	0.599093	0.468955	0.0465481	0.0516686	0.0471124	-0.0419714	0.925955	0.0730011	unchanged	-0.014332	0.959143	0.0605604	unchanged	0.126352	0.662373	0.419076	unchanged	-0.264056	0.478277	0.748176	unchanged	-0.611439	0.203832	1.3166	unchanged	0.0831472	0.784418	0.271276	unchanged
meta_7842		0.0760671	0.0811326	0.0722289	0.0959507	0.0725831	0.0762041	0.0730206	0.0734388	0.0772809	0.0861896	0.0591527	0.0738484	0.0611076	0.0613407	0.0529017	0.067081	0.0751017	0.0703639	0.0662677	0.062674	0.0782004	0.0796943	0.0878763	0.0815049	-0.03622	0.561147	0.675844	unchanged	-0.387806	0.00903166	1.49002	down	-0.147424	0.256479	1.03284	unchanged	-0.159051	0.469643	0.781288	unchanged	-0.203458	0.274624	1.12913	unchanged	0.0253455	0.864978	0.0282098	unchanged
meta_7846		0.0456085	0.0920548	0.0788032	0.0304372	0.0220318	0.0248594	0.0594297	0.0425774	0.108874	0.0347917	0.0428711	0.0281841	0.0627114	0.0571139	0.0856402	0.0229887	0.025807	0.0298226	0.133309	0.0844949	0.0833193	0.0220273	0.0306996	0.0306088	-0.037713	0.942845	0.0472282	unchanged	-0.0752482	0.83533	0.203445	unchanged	0.476208	0.2615	0.967325	unchanged	0.452908	0.142294	1.39684	unchanged	0.0238666	0.898854	0.150317	unchanged	0.107936	0.625862	0.343046	unchanged
meta_7847		0.0617782	0.0488496	0.0414314	0.0772549	0.0450869	0.0491421	0.0521414	0.0473968	0.0531889	0.0603837	0.0471036	0.0439418	0.036375	0.0373561	0.0415311	0.0460107	0.0487114	0.0467766	0.0569984	0.0460298	0.0526456	0.070664	0.0665835	0.0653652	0.00632303	0.974197	0.00225858	unchanged	-0.399715	0.168376	1.15876	unchanged	0.0338937	0.869412	0.128647	unchanged	-0.17943	0.596589	0.622015	unchanged	-0.277284	0.427333	0.86388	unchanged	0.240651	0.413211	0.780478	unchanged
meta_7849		0.227667	0.335645	0.224277	0.585615	0.401419	0.298204	0.194334	0.155824	0.211532	0.524808	0.151542	0.300365	0.195977	0.178355	0.229817	0.186994	0.314765	0.554841	0.235592	0.280453	0.257419	0.206941	0.423614	0.393647	-0.487665	0.164363	1.41588	unchanged	-0.382537	0.231091	1.01124	unchanged	-0.0261062	0.912511	0.111344	unchanged	-0.396026	0.497743	0.740625	unchanged	-0.282608	0.608612	0.510291	unchanged	-0.327535	0.467435	0.851737	unchanged
meta_7850		3.37126	3.63198	2.54865	0.0465608	0.0343958	0.0317857	2.55795	2.16646	2.63301	0.0439157	0.028718	0.0419313	1.87344	1.85906	2.6388	0.0318379	0.041015	0.0340542	1.80195	2.63807	1.82123	0.0360967	0.0487087	0.0543707	-0.376585	0.140961	1.50949	unchanged	-0.5842	0.0666429	1.29941	unchanged	-0.609336	0.0638479	1.42116	unchanged	0.0231365	0.931027	0.102946	unchanged	-0.0766723	0.737159	0.360872	unchanged	0.303882	0.282105	0.928814	unchanged
meta_7854		0.0570051	0.0669345	0.090724	0.178486	0.0557173	0.128547	0.0391851	0.0402638	0.0420542	0.0665362	0.029092	0.0479112	0.0843616	0.052702	0.138977	0.0514539	0.0499899	0.048019	0.100895	0.0736496	0.13269	0.0474409	0.0345115	0.053542	-0.821085	0.0889814	1.74483	unchanged	0.362802	0.512581	0.541689	unchanged	0.51726	0.210209	1.11129	unchanged	-1.33753	0.168789	1.46641	unchanged	-1.27919	0.184155	1.37986	unchanged	-1.42074	0.164589	1.5126	unchanged
meta_7861		0.179223	0.318694	0.237049	0.101409	0.0692124	0.0614108	0.340503	0.180044	0.330151	0.113748	0.0643332	0.106626	0.243642	0.257587	0.403131	0.0969809	0.0780838	0.0987187	0.202921	0.455522	0.313685	0.141119	0.0909113	0.065106	0.210969	0.590732	0.68399	unchanged	0.299219	0.437019	0.6167	unchanged	0.403468	0.411421	0.794406	unchanged	0.295154	0.425341	0.84956	unchanged	0.238712	0.389197	0.891266	unchanged	0.356801	0.454635	0.779801	unchanged
meta_7869		0.0627241	0.0604009	0.0478628	0.0636092	0.0449392	0.0593653	0.0554833	0.0564487	0.0519784	0.0544762	0.0471759	0.0576508	0.0398357	0.0409462	0.0421035	0.0473331	0.0495135	0.055697	0.0528547	0.0432366	0.0457474	0.0596518	0.0514258	0.0610606	-0.0609858	0.666019	0.547784	unchanged	-0.47658	0.0710411	1.41218	unchanged	-0.269642	0.162345	1.22821	unchanged	-0.0759485	0.685315	0.451753	unchanged	-0.138498	0.472787	0.734979	unchanged	0.0358465	0.839762	0.123482	unchanged
meta_7875		0.132112	0.290424	0.544892	0.0114297	0.0082503	0.00462912	0.262379	0.180628	0.260266	0.00976244	0.0102355	0.0102176	0.21331	0.302745	0.613497	0.0108012	0.00932397	0.0107834	0.398368	0.453531	0.671581	0.0144577	0.0120962	0.0102908	-0.46007	0.543034	0.63979	unchanged	0.223523	0.767484	0.231864	unchanged	0.655143	0.281751	0.986123	unchanged	0.313793	0.421901	0.93145	unchanged	0.346512	0.379918	0.941309	unchanged	0.599957	0.158626	1.30156	unchanged
meta_7876		0.0313009	0.0397158	0.0290188	0.0800625	0.0691859	0.0568808	0.060947	0.0315588	0.0322388	0.0696683	0.0327315	0.0564714	0.0335927	0.0281704	0.0478398	0.0568253	0.0743404	0.0313216	0.0312437	0.0433905	0.00851297	0.0483645	0.0616633	0.0688373	0.318466	0.491053	0.885246	unchanged	0.131774	0.665716	0.338132	unchanged	-0.266771	0.644225	0.459706	unchanged	-0.375692	0.295285	1.08637	unchanged	-0.343222	0.378795	0.920487	unchanged	-0.204676	0.369857	0.968994	unchanged
meta_7881		0.0714918	0.283562	0.0504447	0.00165258	0.00150586	0	0.0286219	0.020751	0.155723	0.00267564	0.00206811	0.00204039	0.0558314	0.0926913	0.099622	0.00137599	0.0010436	0.00166996	0.135138	0.176184	0.178409	0.00371126	0.00552252	0.00570871	-0.983395	0.491754	0.759227	unchanged	-0.708514	0.555985	0.54202	unchanged	0.272295	0.744397	0.318933	unchanged	1.10295	0.136696	1.50464	unchanged	0.372731	0.624654	0.530863	unchanged	2.24214	0.00976662	1.7785	up
meta_7883		0.0309708	0.0150774	0.0387616	0.00808571	0.00877953	0.00455243	0.0217002	0.010957	0.0307394	0.0143101	0.00948839	0.0251871	0.019061	0.018893	0.0510851	0.0386503	0.0110233	0.0133488	0.0285687	0.0512087	0.0422888	0.0298078	0.00941972	0.0128156	-0.419827	0.474363	0.752075	unchanged	0.0702095	0.918242	0.0597103	unchanged	0.525361	0.265127	1.01099	unchanged	1.19356	0.179431	1.47459	unchanged	1.55706	0.256036	1.20199	unchanged	1.2809	0.244111	1.29601	unchanged
[truncated: 401 more rows]
[truncated: 3 more columns]

## Sheet: Table S3
Table S3 Metabolites_full_table（POS)
[truncated: 1,129 more rows]
[truncated: 3 more columns]
